# Supplementary material for: SET/PP2A signaling regulates macrophage positioning in hypoxic tumor regions by amplifying chemotactic responses
Source: Exp Mol Med. 2022 Oct 12;54(10):1741–55. doi: 10.1038/s12276-022-00867-0 (PMC9636225; doi:10.1038/s12276-022-00867-0)
Supplement: Supplementary file 2 — Supplemental material [file 12276_2022_867_MOESM2_ESM.xls]

gene_id	SET_1_count	SET_2_count	SET_3_count	WT_1_count	WT_2_count	WT_3_count	SET_1_fpkm	SET_2_fpkm	SET_3_fpkm	WT_1_fpkm	WT_2_fpkm	WT_3_fpkm	SETvsWT_SET	SETvsWT_WT	SETvsWT_log2FoldChange	SETvsWT_pvalue	SETvsWT_padj	gene_name	gene_chr	gene_start	gene_end	gene_strand	gene_length	gene_biotype	gene_description	tf_family
ENSMUSG00000021939	325121	223535	262021	210925	217068	232335	3385.36849674198	2167.88527982512	2789.13411385449	2300.12166685856	2049.97735086158	2473.64080771042	268210.139126284	219385.172684389	0.28989728371853	0.171928826258439	0.831615342679829	Ctsb	14	63122462	63145923	+	6051	protein_coding	cathepsin B [Source:MGI Symbol;Acc:MGI:88561]	-
ENSMUSG00000069516	202954	249310	131619	243576	284529	291813	9716.94635872931	11117.3614656469	6442.03601206164	12213.1730042475	12355.2363917834	14285.5806415628	190721.522539848	271674.685623323	-0.510411324392658	0.0276387467599479	0.554714562258747	Lyz2	10	117277331	117282321	-	1316	protein_coding	lysozyme 2 [Source:MGI Symbol;Acc:MGI:96897]	-
ENSMUSG00000004207	295790	223721	217623	241248	217942	189048	6791.8402079893	4784.54409883245	5108.3557770167	5801.35602665055	4538.76017859407	4438.5092685835	243254.684237607	215464.541553401	0.175017165971754	0.409761813868319	0.926455193292036	Psap	10	60277627	60302597	+	2744	protein_coding	prosaposin [Source:MGI Symbol;Acc:MGI:97783]	-
ENSMUSG00000024661	174376	177849	149788	197344	186258	116040	12686.9403661768	12051.7871403775	11140.8821626419	15036.8178496109	12290.7236572524	8632.54754736899	165090.947923498	165461.253455984	-0.00323243331122035	0.988740737401407	0.998625090614425	Fth1	19	9982703	9985092	+	866	protein_coding	ferritin heavy polypeptide 1 [Source:MGI Symbol;Acc:MGI:95588]	-
ENSMUSG00000002985	178075	203792	150234	125376	134655	119226	5247.87318168746	5593.6765179926	4526.06701866157	3869.5157014936	3599.11061350536	3592.62943515149	174570.911927022	125652.112409669	0.474380029044773	0.00420371614577844	0.2607140016966	Apoe	7	19696109	19699188	-	2138	protein_coding	apolipoprotein E [Source:MGI Symbol;Acc:MGI:88057]	-
ENSMUSG00000029816	207819	181489	108610	113133	100905	76403	2010.13662161925	1635.01021529342	1073.94616170489	1146.01803859888	885.208026993387	755.634552459405	163329.243174104	96454.093130065	0.759869763669535	0.00422395588727882	0.2607140016966	Gpnmb	6	49036546	49070929	+	6514	protein_coding	glycoprotein (transmembrane) nmb [Source:MGI Symbol;Acc:MGI:1934765]	-
ENSMUSG00000064351	112424	129121	111025	135594	169454	84843	4584.78135001963	4904.40485909247	4628.63301541666	5791.11104873076	6267.63579324896	3537.8277467774	115892.080585021	128031.068420971	-0.143714044907452	0.542801753813658	0.951714862606451	mt-Co1	MT	5328	6872	+	1545	protein_coding	mitochondrially encoded cytochrome c oxidase I [Source:MGI Symbol;Acc:MGI:102504]	-
ENSMUSG00000037742	70359	68959	70837	98023	102149	72920	1778.2198713443	1623.25441752549	1830.19907876508	2594.51159329856	2341.48970062908	1884.40189564732	69297.9774725448	90342.0594849769	-0.382586444726849	0.0399209988252078	0.606207909585646	Eef1a1	9	78478449	78489151	-	2493	protein_coding	eukaryotic translation elongation factor 1 alpha 1 [Source:MGI Symbol;Acc:MGI:1096881]	-
ENSMUSG00000038642	111526	73835	76193	61758	62039	62825	5174.45286737275	3190.65925371377	3613.89686613409	3000.84357376015	2610.63063373809	2980.45025932194	86432.747828344	61993.7460263274	0.479455580673203	0.0308871130028907	0.568172021808157	Ctss	3	95526786	95556403	+	1358	protein_coding	cathepsin S [Source:MGI Symbol;Acc:MGI:107341]	-
ENSMUSG00000029304	120501	108979	45840	45149	55189	48974	4607.03512032614	3880.64153830785	1791.62804627364	1807.76024892656	1913.70824711435	1914.50947710782	90007.4808267352	49349.6587484071	0.867005092257367	0.00442223261432729	0.265925909256831	Spp1	5	104435118	104441050	+	1648	protein_coding	secreted phosphoprotein 1 [Source:MGI Symbol;Acc:MGI:98389]	-
ENSMUSG00000040152	50537	133961	49940	62178	64877	63105	524.317382288733	1294.47306037622	529.670404895371	675.590247326241	610.47500780454	669.436890005677	75778.1964629615	63098.5293588494	0.264180613556692	0.420614497474371	0.92870561899279	Thbs1	2	118111876	118127133	+	6073	protein_coding	thrombospondin 1 [Source:MGI Symbol;Acc:MGI:98737]	-
ENSMUSG00000007891	60768	71744	50117	94262	82702	34100	1628.58486066095	1790.81562259373	1373.07066212883	2645.65935389143	2010.22094685429	934.438881363511	59864.5600644021	69830.7800515254	-0.22216038988085	0.493672923302812	0.943093038490575	Ctsd	7	142375911	142388038	-	2351	protein_coding	cathepsin D [Source:MGI Symbol;Acc:MGI:88562]	-
ENSMUSG00000046805	65513	53315	54921	57446	58267	50758	952.196245704752	721.73576790781	816.036877055151	874.421034605364	768.093282969924	754.335506792395	57350.9587281611	55206.16577585	0.0549874024457721	0.762221986404264	0.979033185091518	Mpeg1	19	12460779	12465284	+	4335	protein_coding	macrophage expressed gene 1 [Source:MGI Symbol;Acc:MGI:1333743]	-
ENSMUSG00000029580	60793	47005	49227	47493	58789	57671	1429.77908913544	1029.64913824588	1183.5622555749	1169.78700936026	1254.017999622	1386.86414190798	51854.7338694102	54241.4907774986	-0.0649250680632495	0.734112264956276	0.977379229731909	Actb	5	142903115	142906754	-	2679	protein_coding	actin, beta [Source:MGI Symbol;Acc:MGI:87904]	-
ENSMUSG00000060802	46836	33657	57978	60647	65260	56200	3431.38481803529	2296.65027970991	4342.35404005271	4653.29703214828	4336.39693831415	4210.04768897264	46015.3111954717	60314.4736362745	-0.390397050863134	0.10875482184191	0.773343830799422	B2m	2	122147686	122153083	+	860	protein_coding	beta-2 microglobulin [Source:MGI Symbol;Acc:MGI:88127]	-
ENSMUSG00000049775	57011	37401	57520	45740	49238	61850	2620.04821455409	1600.89805268372	2702.35172039898	2201.44890280814	2052.31188477189	2906.37333354285	50432.2261328908	52157.4405410731	-0.0485299822992759	0.846741514546856	0.987290244424854	Tmsb4x	X	167207093	167209315	-	1371	protein_coding	thymosin, beta 4, X chromosome [Source:MGI Symbol;Acc:MGI:99510]	-
ENSMUSG00000022108	47417	33740	52006	49841	54199	50829	1093.5570825844	724.740114369864	1226.12065162347	1203.80448344343	1133.68131700775	1198.61586433882	44191.8938636787	51329.0347232002	-0.215999774106119	0.33561358088669	0.907254242178736	Itm2b	14	73362226	73385289	-	2732	protein_coding	integral membrane protein 2B [Source:MGI Symbol;Acc:MGI:1309517]	-
ENSMUSG00000073411	48518	35034	50376	51524	52111	41356	1185.33095821403	797.179827536279	1258.1510629599	1318.28142740829	1154.6715784468	1033.08566531506	44406.1087214602	48042.5115862026	-0.11355904449372	0.612259705627479	0.965955244917565	H2-D1	17	35262730	35267499	+	2579	protein_coding	histocompatibility 2, D region locus 1 [Source:MGI Symbol;Acc:MGI:95896]	-
ENSMUSG00000050708	58043	53780	46921	38898	40968	37446	2729.18598358086	2355.23320993764	2255.39654986798	1915.45687119902	1747.1105063239	1800.32032924379	52257.3780120629	38894.189978432	0.426083275377316	0.00951749857754318	0.38154927368345	Ftl1	7	45457944	45459884	-	1340	protein_coding	ferritin light polypeptide 1 [Source:MGI Symbol;Acc:MGI:95589]	-
ENSMUSG00000024621	40834	29683	40809	43391	47334	41360	526.678312902722	356.583415874811	538.086176892917	586.117913888864	553.718519836784	545.462769235772	36891.1863375423	43742.0610977257	-0.245752785691784	0.236709256133755	0.875847184638316	Csf1r	18	61105572	61132149	+	4885	protein_coding	colony stimulating factor 1 receptor [Source:MGI Symbol;Acc:MGI:1339758]	-
ENSMUSG00000021477	85931	57501	28809	19187	20364	31497	834.372863505963	520.014603877788	285.963668717124	195.109854720354	179.335275837918	312.709134295244	56555.1628564739	23691.342969827	1.25530313577174	0.000385875770946478	0.0710104400655001	Ctsl	13	64359337	64370890	-	6489	protein_coding	cathepsin L [Source:MGI Symbol;Acc:MGI:88564]	-
ENSMUSG00000024781	48732	29317	39053	29779	28608	37737	1034.17043341409	579.46504922437	847.23649431394	661.835130983933	550.627262722618	818.853717892325	38820.1203813724	32043.900179865	0.27675553796492	0.278347218407899	0.896588697398914	Lipa	19	34492318	34527474	-	2969	protein_coding	lysosomal acid lipase A [Source:MGI Symbol;Acc:MGI:96789]	-
ENSMUSG00000031447	37247	36170	36055	34460	37246	31248	877.315074935806	793.492158587359	868.164781975801	850.043969944248	795.676008910017	752.571193395514	36086.0511093508	34086.5741286646	0.0822354719285835	0.59718205898365	0.963912249123502	Lamp1	8	13159161	13175338	+	2675	protein_coding	lysosomal-associated membrane protein 1 [Source:MGI Symbol;Acc:MGI:96745]	-
ENSMUSG00000034708	34614	28907	34688	37703	42341	29252	627.783727805412	488.304948300825	643.146480102142	716.136811202858	696.484903916672	542.468970809756	32472.1742516708	36087.2991920783	-0.152296937384481	0.449503672015388	0.937437215755935	Grn	11	102430315	102437048	+	3474	protein_coding	granulin [Source:MGI Symbol;Acc:MGI:95832]	-
ENSMUSG00000064373	32309	20347	37054	35538	41755	36778	716.287746996406	420.140190901325	839.791499428568	825.123228936971	839.585298588057	833.706496842799	29841.2423376695	37726.482592998	-0.338281444548755	0.185338997241921	0.839475245675349	Selenop	15	3268547	3280508	+	2842	protein_coding	selenoprotein P [Source:MGI Symbol;Acc:MGI:894288]	-
ENSMUSG00000026728	40649	35557	31541	28855	31255	34813	539.988885287392	439.936407466141	428.334232343447	401.437424927293	376.570928773037	472.865333549182	35488.9770667769	31522.7604068046	0.170981824532913	0.360031464066064	0.915105590771649	Vim	2	13573927	13582826	+	4743	protein_coding	vimentin [Source:MGI Symbol;Acc:MGI:98932]	-
ENSMUSG00000015568	70442	10654	33103	26222	24477	28336	423.585771288682	59.6694748000313	203.492970103304	165.134312650362	133.493526092145	174.224529637537	38232.5789092036	26324.5903815191	0.538386907543926	0.426051241987356	0.92887568788893	Lpl	8	68880491	68907448	+	10478	protein_coding	lipoprotein lipase [Source:MGI Symbol;Acc:MGI:96820]	-
ENSMUSG00000037902	38638	25249	32557	32024	34209	27952	495.715825020199	301.711709203815	427.006903202355	430.284346628833	398.062123830535	366.684121787245	31949.4310887776	31182.1902332441	0.0350603825911518	0.873866283559765	0.988538417531642	Sirpa	2	129592835	129632228	+	4911	protein_coding	signal-regulatory protein alpha [Source:MGI Symbol;Acc:MGI:108563]	-
ENSMUSG00000040249	36622	32299	22923	34044	43064	19830	130.238669975408	106.983501568302	83.3377402106131	126.794466535025	138.900750579286	72.1077061099223	30175.6792272784	31798.8378442769	-0.0755934504368973	0.785382890286029	0.98228979373179	Lrp1	10	127538161	127621148	-	17717	protein_coding	low density lipoprotein receptor-related protein 1 [Source:MGI Symbol;Acc:MGI:96828]	-
ENSMUSG00000015340	43811	23673	32611	25732	28218	32849	475.274635939275	239.190874897885	361.657902703502	292.345786724664	277.638719261015	364.371748319147	33208.2773606447	28833.4602297316	0.203795349235172	0.438187296601595	0.935019945277	Cybb	X	9435252	9487771	-	5808	protein_coding	cytochrome b-245, beta polypeptide [Source:MGI Symbol;Acc:MGI:88574]	-
ENSMUSG00000060126	31239	28355	32389	23776	27913	31483	827.00520970653	699.150401689637	876.558757746779	659.191713247245	670.208558498264	852.213291344358	30383.4273484743	27587.5060505969	0.139267250521486	0.466748320615363	0.939153451334351	Tpt1	14	75845093	75848525	+	2380	protein_coding	tumor protein, translationally-controlled 1 [Source:MGI Symbol;Acc:MGI:104890]	-
ENSMUSG00000061232	24716	18698	28736	33414	34963	28201	597.11595924948	420.731942377251	709.707146808998	845.416627811378	766.093035201566	696.636254680213	23938.511449806	31983.6855725968	-0.418014727128971	0.0659485331605763	0.681522289621613	H2-K1	17	33996017	34000333	-	2608	protein_coding	histocompatibility 2, K1, K region [Source:MGI Symbol;Acc:MGI:95904]	-
ENSMUSG00000028691	36230	25512	26749	24933	24985	22802	750.160963863474	491.994752623973	566.195025094837	540.657819841589	469.19979352667	482.747618461603	29237.6377105152	24132.6253859781	0.276841179873098	0.183120583553177	0.839475245675349	Prdx1	4	116685544	116700822	+	3043	protein_coding	peroxiredoxin 1 [Source:MGI Symbol;Acc:MGI:99523]	-
ENSMUSG00000064367	22006	32394	24483	29410	39026	12636	760.158846345993	1042.21581923721	864.570174302399	1063.94724579702	1222.67101589087	446.307242248062	25846.1896517438	26485.6287323311	-0.0352642697969429	0.914225037355132	0.99044564401359	mt-Nd5	MT	11742	13565	+	1824	protein_coding	mitochondrially encoded NADH dehydrogenase 5 [Source:MGI Symbol;Acc:MGI:102496]	-
ENSMUSG00000021190	27662	23009	25039	28961	29676	21942	750.278405069742	581.254664719483	694.269714872897	822.648382201111	730.023034228946	608.521814936174	25003.6858077749	26674.7567611739	-0.0933404136889703	0.634279996520707	0.969166224651659	Lgmn	12	102394084	102439813	-	2323	protein_coding	legumain [Source:MGI Symbol;Acc:MGI:1330838]	-
ENSMUSG00000022587	21621	14985	24887	28170	31441	27904	360.008478087664	232.393264412462	423.625281826303	491.230838801953	474.816315637922	475.077526338938	20427.4448482234	28974.1259151437	-0.504271828917834	0.0332693922510249	0.573154538011671	Ly6e	15	74955051	74959905	+	3784	protein_coding	lymphocyte antigen 6 complex, locus E [Source:MGI Symbol;Acc:MGI:106651]	-
ENSMUSG00000015656	23784	25051	23838	23905	25158	26294	348.420366286392	341.801167130989	356.993923228886	366.749229090177	334.26205677436	393.8550034425	23931.1266752559	25020.0507408329	-0.0641880333694008	0.681872140043543	0.973274341603194	Hspa8	9	40800984	40810087	+	4301	protein_coding	heat shock protein 8 [Source:MGI Symbol;Acc:MGI:105384]	-
ENSMUSG00000002944	47506	20263	24776	18939	14692	20077	833.761995346308	331.22813004894	444.526027492598	348.106794099984	233.865889274408	360.291089365939	30700.6413062204	17973.1666879162	0.772429998881921	0.0177011440000383	0.48731202752941	Cd36	5	17781690	17888801	-	3590	protein_coding	CD36 molecule [Source:MGI Symbol;Acc:MGI:107899]	-
ENSMUSG00000028581	24731	18626	21920	28794	30231	19151	411.357847188653	288.554296501881	372.727151393375	501.581989975272	456.061019605562	325.709658289254	21588.443561871	25829.3601281153	-0.258762990794002	0.261030104754559	0.891628346993198	Laptm5	4	130913125	130936141	+	3788	protein_coding	lysosomal-associated protein transmembrane 5 [Source:MGI Symbol;Acc:MGI:108046]	-
ENSMUSG00000034994	23134	20592	21028	27969	31116	19051	438.508277231901	363.542702537212	407.471655648941	555.220928401759	534.937641519554	369.237594425162	21361.545711234	25774.5964917073	-0.270943625566868	0.201031582126328	0.847922658156138	Eef2	10	81176631	81182498	+	3324	protein_coding	eukaryotic translation elongation factor 2 [Source:MGI Symbol;Acc:MGI:95288]	-
ENSMUSG00000032294	20684	32260	19765	24737	28523	16729	260.594805095553	378.551895766135	254.566009552969	326.392430777144	325.9258135793	215.507444768655	23747.2021097318	23059.347590692	0.0424101006601905	0.862835497445552	0.987575558992929	Pkm	9	59656368	59679375	+	5001	protein_coding	pyruvate kinase, muscle [Source:MGI Symbol;Acc:MGI:97591]	-
ENSMUSG00000017707	20085	16777	25231	24925	29271	25270	329.555596369542	256.389949672401	423.217570649688	428.305692730638	435.598871788481	423.958325855812	20589.7111090296	26275.955217022	-0.351836283019983	0.103481622286247	0.768370452105618	Serinc3	2	163623272	163645131	-	3840	protein_coding	serine incorporator 3 [Source:MGI Symbol;Acc:MGI:1349457]	-
ENSMUSG00000042286	20645	17100	21722	26406	35218	19959	126.43636774593	97.5400719821593	135.996992561152	169.364181461264	195.620400830658	124.984734951573	19677.0080817238	26782.8938204813	-0.444822041786765	0.0521770476336903	0.648481237637705	Stab1	14	31139013	31168641	-	10288	protein_coding	stabilin 1 [Source:MGI Symbol;Acc:MGI:2178742]	-
ENSMUSG00000036905	23739	18146	24118	26612	26769	20294	1374.74327675905	978.745837632484	1427.81797866712	1613.98139287714	1405.99463418793	1201.67745034817	21858.9101097498	24404.4563443917	-0.158933246541976	0.462735583541477	0.938637879053972	C1qb	4	136880129	136886187	-	1088	protein_coding	complement component 1, q subcomponent, beta polypeptide [Source:MGI Symbol;Acc:MGI:88224]	-
ENSMUSG00000049723	69628	20424	16263	10613	8476	13540	606.196503920319	165.615181967936	144.744656539075	96.767494342023	66.9287611541264	120.533909396682	35243.2052421928	10929.1503136749	1.6891619113345	0.0240576122354491	0.535287618451993	Mmp12	9	7344381	7369499	+	7237	protein_coding	matrix metallopeptidase 12 [Source:MGI Symbol;Acc:MGI:97005]	-
ENSMUSG00000062825	24508	27384	21752	18538	21633	23850	580.95296746478	604.588422526026	527.114142697018	460.211858725428	465.095550374949	578.072830215891	24187.0363831408	21231.5388891839	0.188036223650039	0.288732351941473	0.896588697398914	Actg1	11	120345690	120348542	-	2658	protein_coding	actin, gamma, cytoplasmic 1 [Source:MGI Symbol;Acc:MGI:87906]	-
ENSMUSG00000021998	25236	17824	21343	24330	24765	21943	167.302399750188	110.056744664524	144.647018884918	168.921755231536	148.906040485367	148.743750033043	21309.9720857917	23560.3824792876	-0.144841404511219	0.480545784863577	0.94035956455687	Lcp1	14	75131101	75230842	+	9504	protein_coding	lymphocyte cytosolic protein 1 [Source:MGI Symbol;Acc:MGI:104808]	-
ENSMUSG00000112023	23009	16521	24772	22601	18563	26533	266.54268277607	178.252319307354	293.361057998864	274.194349415563	195.033635733548	314.279786310348	21331.6725167893	22642.2732250811	-0.0860195419933399	0.737153814397586	0.977379229731909	Lilr4b	10	51480632	51486703	+	5439	protein_coding	leukocyte immunoglobulin-like receptor, subfamily B, member 4B [Source:MGI Symbol;Acc:MGI:102702]	-
ENSMUSG00000092341	28703	26241	14737	18291	22504	18616	258.984234981885	220.524200453038	135.933810800414	172.840419553529	184.161179584303	171.748708197301	22834.2633741514	19617.8014276861	0.219039356944782	0.374473769286	0.919780484363165	Malat1	19	5795690	5802672	-	6983	lincRNA	metastasis associated lung adenocarcinoma transcript 1 (non-coding RNA) [Source:MGI Symbol;Acc:MGI:1919539]	-
ENSMUSG00000031328	19450	22554	18562	21141	27102	17595	130.370650171073	140.80356130708	127.191288064978	148.404673151671	164.760802366774	120.589798241893	19896.0668880087	21663.5826889117	-0.122797913469036	0.504392724322941	0.946004808930206	Flna	X	74223461	74249820	-	9400	protein_coding	filamin, alpha [Source:MGI Symbol;Acc:MGI:95556]	-
ENSMUSG00000047126	21650	18973	22116	18106	23486	22039	160.501150846508	131.00446395456	167.609720833719	140.573866702877	157.914364975663	167.060280641873	20732.2906284213	21022.7938600896	-0.0200913043363999	0.9113604209033	0.99044564401359	Cltc	11	86694351	86757565	-	8499	protein_coding	clathrin, heavy polypeptide (Hc) [Source:MGI Symbol;Acc:MGI:2388633]	-
ENSMUSG00000016534	24080	21499	22581	15313	18157	23489	158.83647784511	132.081460602337	152.268232890354	105.782998406827	108.625100358318	158.423412925763	22492.5230347073	18921.8931165175	0.249391889547078	0.247742921926724	0.884096486132191	Lamp2	X	38401357	38456454	-	9552	protein_coding	lysosomal-associated membrane protein 2 [Source:MGI Symbol;Acc:MGI:96748]	-
ENSMUSG00000028249	23271	18422	24242	17530	18249	22900	212.374486987401	156.58635407474	226.166415456343	167.544832453917	151.049293878665	213.689828544974	21830.7312533204	19525.4844104515	0.161001808044044	0.467055711009502	0.93934019791211	Sdcbp	4	6365650	6408423	+	6904	protein_coding	syndecan binding protein [Source:MGI Symbol;Acc:MGI:1337026]	-
ENSMUSG00000004730	22483	13664	22119	19363	21499	22812	437.487345504851	247.638934007144	439.996371385957	394.589664147953	379.421403510592	453.874380837462	19356.8360562293	21124.7878650365	-0.126105514230931	0.611343699356725	0.965689529776578	Adgre1	17	57358691	57483527	+	3238	protein_coding	adhesion G protein-coupled receptor E1 [Source:MGI Symbol;Acc:MGI:106912]	-
ENSMUSG00000067274	18574	19634	20763	18191	20796	23274	705.418970111104	694.512901229406	806.128301569901	723.535912349903	716.33114435286	903.803034084636	19445.6023113328	20658.5827050638	-0.0872961520028381	0.628486517237847	0.968457435932921	Rplp0	5	115559467	115563727	+	1659	protein_coding	ribosomal protein, large, P0 [Source:MGI Symbol;Acc:MGI:1927636]	-
ENSMUSG00000020719	19604	19516	21233	18060	19198	22581	213.885224843053	198.315535879514	236.820788019154	206.355316082598	189.969731842419	251.907056442311	19914.4705387301	19890.2473572867	0.0017605613058239	0.99244293799704	0.998889257288238	Ddx5	11	106780355	106789185	-	5775	protein_coding	DEAD (Asp-Glu-Ala-Asp) box polypeptide 5 [Source:MGI Symbol;Acc:MGI:105037]	-
ENSMUSG00000005142	27314	19275	18386	17634	19072	18036	214.42441259008	140.933146529252	147.55317233194	144.977826720882	135.793034556313	144.773882794058	21446.069931358	18146.8832727786	0.240989921732588	0.253735283582944	0.887269140880272	Man2b1	8	85083270	85098282	+	8026	protein_coding	mannosidase 2, alpha B1 [Source:MGI Symbol;Acc:MGI:107286]	-
ENSMUSG00000030536	24005	16793	18506	18106	18373	18848	91.4548626941958	59.5886048415076	72.0758911848057	72.2419454049919	63.485931818069	73.4228835262071	19605.4989810073	18378.0782190361	0.0932713600785319	0.653767475962189	0.972389561763809	Iqgap1	7	80711583	80825974	-	16538	protein_coding	IQ motif containing GTPase activating protein 1 [Source:MGI Symbol;Acc:MGI:1352757]	-
ENSMUSG00000005610	19289	21043	19579	14723	17468	20241	119.549478800034	121.471799927089	124.051166288928	95.564394154492	98.1914082767368	128.271747241951	19719.0877326408	17394.0531284238	0.181005976080061	0.325092235538711	0.907254242178736	Eif4g2	7	111067750	111083030	-	10166	protein_coding	eukaryotic translation initiation factor 4, gamma 2 [Source:MGI Symbol;Acc:MGI:109207]	-
ENSMUSG00000029661	7205	33882	15510	11452	23905	17909	36.5334524307241	160.013124584268	80.3971954533077	60.8134853157602	109.935462963044	92.851545767538	18284.3957422442	17403.4451399196	0.0712419035575474	0.864080121145836	0.987575558992929	Col1a2	6	4504814	4541544	+	12426	protein_coding	collagen, type I, alpha 2 [Source:MGI Symbol;Acc:MGI:88468]	-
ENSMUSG00000064370	10035	17454	13381	28775	32581	7250	552.687231919173	895.337684316983	753.395456797227	1659.73675656216	1627.4917521496	408.282845680144	13380.9412901218	22462.5069686074	-0.747341122393957	0.0696233999231095	0.69419432698884	mt-Cytb	MT	14145	15288	+	1144	protein_coding	mitochondrially encoded cytochrome b [Source:MGI Symbol;Acc:MGI:102501]	-
ENSMUSG00000040552	25415	14724	16855	15993	19461	16041	371.967535764529	200.710720491939	252.183142225064	245.135768786963	258.328550898585	240.053163712544	18867.3886397473	17006.7763451447	0.149771070534134	0.536440615318073	0.951009390010823	C3ar1	6	122847138	122856161	-	4305	protein_coding	complement component 3a receptor 1 [Source:MGI Symbol;Acc:MGI:1097680]	-
ENSMUSG00000050335	23742	13793	15717	22958	19499	10474	805.118248546524	435.643204029989	544.859332754379	815.339055699853	599.717939982732	363.175054923573	17627.5762409265	17554.6349502817	0.00597817317012552	0.984908517206015	0.998439814946883	Lgals3	14	47367751	47386160	+	1858	protein_coding	lectin, galactose binding, soluble 3 [Source:MGI Symbol;Acc:MGI:96778]	-
ENSMUSG00000023913	21222	22339	17147	11994	13950	19505	460.28651631655	451.269008031752	380.191551459243	272.438080615234	274.415401120026	432.562601902069	19937.985839969	15117.1884749893	0.399344935014268	0.084855050473141	0.72854190046473	Pla2g7	17	43568098	43612201	+	2905	protein_coding	phospholipase A2, group VII (platelet-activating factor acetylhydrolase, plasma) [Source:MGI Symbol;Acc:MGI:1351327]	-
ENSMUSG00000030096	19960	17564	16423	16944	19062	13986	148.707299061044	121.877914654204	125.082517332092	132.205497966247	128.80494767513	106.543349086156	17778.8891655496	16515.6207243399	0.106324239060503	0.558333354331157	0.954702158075066	Slc6a6	6	91684053	91759066	+	8457	protein_coding	solute carrier family 6 (neurotransmitter transporter, taurine), member 6 [Source:MGI Symbol;Acc:MGI:98488]	-
ENSMUSG00000023944	16357	17743	16356	16033	18680	18609	343.649144634732	347.191035978508	351.286198070645	352.767226772057	355.943295505639	399.756672164262	16605.5977790674	17662.6950038829	-0.0890314446834638	0.560908935624076	0.954702158075066	Hsp90ab1	17	45567775	45573271	-	2999	protein_coding	heat shock protein 90 alpha (cytosolic), class B member 1 [Source:MGI Symbol;Acc:MGI:96247]	-
ENSMUSG00000031207	16188	15828	15925	17991	20477	15946	161.206830957964	146.806783699898	162.122039018986	187.632201087542	184.947688040894	162.368985164939	15804.4243461515	17983.2330237177	-0.186336889972966	0.244851024386532	0.88043307819679	Msn	X	96096042	96168552	+	6327	protein_coding	moesin [Source:MGI Symbol;Acc:MGI:97167]	-
ENSMUSG00000028692	21106	14417	17340	16095	16289	16588	483.572192747843	307.652268376071	406.141015161751	386.196373529002	338.487114291095	388.606878781127	17495.1264259049	16266.6755457576	0.105029815726267	0.619735076643855	0.967933898080946	Akr1a1	4	116636510	116651680	-	2750	protein_coding	aldo-keto reductase family 1, member A1 (aldehyde reductase) [Source:MGI Symbol;Acc:MGI:1929955]	-
ENSMUSG00000038612	19117	20211	15116	14113	15578	17295	352.399887509371	347.003344489025	284.855937041007	272.456508758444	260.447415426066	325.985031680054	17874.7175116275	15597.9217088921	0.196585604560049	0.286911919822985	0.896588697398914	Mcl1	3	95658788	95663176	+	3418	protein_coding	myeloid cell leukemia sequence 1 [Source:MGI Symbol;Acc:MGI:101769]	-
ENSMUSG00000001506	5803	29838	11474	12918	28112	12491	55.7106525729206	266.799629594262	112.608945591019	129.880149573122	244.776517011697	122.615099550709	15172.8910272387	17340.1905435669	-0.192622961120243	0.668283127369375	0.973274341603194	Col1a1	11	94936224	94953042	+	6563	protein_coding	collagen, type I, alpha 1 [Source:MGI Symbol;Acc:MGI:88467]	-
ENSMUSG00000070327	13974	7333	15634	21333	24563	17097	52.1351464650563	25.4812883040629	59.6282876731154	83.3534571435937	83.1158018115175	65.221508956426	12314.9182427834	20789.5270117887	-0.755475899579924	0.0108696620020649	0.404233381820347	Rnf213	11	119393100	119487418	+	16888	protein_coding	ring finger protein 213 [Source:MGI Symbol;Acc:MGI:1289196]	-
ENSMUSG00000063524	12059	26165	12670	14892	18725	13064	141.253048744565	285.45464327219	151.717445334245	182.684368139895	198.930187970477	156.467368445216	16531.2754408941	15378.2744389912	0.104316512909769	0.710413487970783	0.976161710372367	Eno1	4	150236721	150248879	+	5379	protein_coding	enolase 1, alpha non-neuron [Source:MGI Symbol;Acc:MGI:95393]	-
ENSMUSG00000026341	17871	12474	18333	14570	14721	19432	243.143214012066	158.069789760732	254.987686227948	207.603501859047	181.65315391714	270.328523140202	16146.1552160452	16229.4323051913	-0.00742511188027594	0.975967172683937	0.996542882793468	Actr3	1	125392905	125435727	-	4631	protein_coding	ARP3 actin-related protein 3 [Source:MGI Symbol;Acc:MGI:1921367]	-
ENSMUSG00000069833	21767	17194	12715	14214	18349	12978	73.9616614238625	54.4145248232539	44.1668897256222	50.5808609071727	56.5474223988714	45.0896560523446	16999.4626562405	14996.9690823272	0.180807625327375	0.430828566151191	0.931633818053153	Ahnak	19	8989284	9076919	+	18543	protein_coding	AHNAK nucleoprotein (desmoyokin) [Source:MGI Symbol;Acc:MGI:1316648]	-
ENSMUSG00000019132	18137	13042	16707	15280	16830	16769	195.376313594228	130.85203810643	183.982833014617	172.381889605275	164.430699956913	184.703316802911	15855.8400332913	16207.1570241184	-0.0316288974133417	0.876983663889257	0.988576318232286	BC005537	13	24801657	24816197	+	5849	protein_coding	cDNA sequence BC005537 [Source:MGI Symbol;Acc:MGI:2441726]	-
ENSMUSG00000021242	18495	13654	15655	16309	16168	15463	214.290644849881	147.346088770846	185.427575302915	197.8964636767	169.901615426574	183.190818716525	15806.4828522312	15919.877102372	-0.0103163877986673	0.958378086280992	0.994379925946326	Npc2	12	84754562	84773152	-	5438	protein_coding	NPC intracellular cholesterol transporter 2 [Source:MGI Symbol;Acc:MGI:1915213]	-
ENSMUSG00000024610	11268	5585	19152	19713	21384	17839	503.518932691568	232.445948952157	874.894066379506	922.536405354174	866.66297636364	815.080576238375	12067.9717798507	19510.3221657076	-0.693076454957824	0.0596615029083585	0.663707061487449	Cd74	18	60803848	60812646	+	1410	protein_coding	CD74 antigen (invariant polypeptide of major histocompatibility complex, class II antigen-associated) [Source:MGI Symbol;Acc:MGI:96534]	-
ENSMUSG00000056054	16510	13490	16589	10538	8719	29067	1498.91043188027	1140.6972542303	1539.64709675163	1001.9559483975	717.939119567806	2698.29787376332	15410.4733235518	16291.5275579788	-0.0802024946837922	0.839916632581735	0.986409160415139	S100a8	3	90668978	90670035	+	694	protein_coding	S100 calcium binding protein A8 (calgranulin A) [Source:MGI Symbol;Acc:MGI:88244]	-
ENSMUSG00000024659	29335	11832	15655	10507	10878	16391	708.706775553629	266.237049000301	386.639246356308	265.840441384275	238.353689240701	404.899289048735	18867.2841206191	12597.1923473627	0.582785878957797	0.0875829627432725	0.736489047396931	Anxa1	19	20373428	20390944	-	2608	protein_coding	annexin A1 [Source:MGI Symbol;Acc:MGI:96819]	-
ENSMUSG00000064341	10330	15645	13523	20777	27314	6915	680.105775756583	959.359867051834	910.167997062197	1432.58634130184	1630.99931336269	465.510410304134	12964.2494175311	17944.570894116	-0.469017450021057	0.209244157201095	0.856273598110769	mt-Nd1	MT	2751	3707	+	957	protein_coding	mitochondrially encoded NADH dehydrogenase 1 [Source:MGI Symbol;Acc:MGI:101787]	-
ENSMUSG00000008682	16820	14307	18143	12131	12473	19838	516.208464313882	408.956904365426	569.220591036468	389.903880500714	347.186143581614	622.526849921057	16300.8175806262	14830.7513855964	0.136358597395984	0.597317025684747	0.963912249123502	Rpl10	X	74270812	74273135	+	2053	protein_coding	ribosomal protein L10 [Source:MGI Symbol;Acc:MGI:105943]	-
ENSMUSG00000006699	16659	14217	16539	13092	15055	15448	353.888019929017	281.290285383947	359.168756612632	291.26262152934	290.061456954664	335.544608537052	15669.9207821366	14448.9386486633	0.117024867957055	0.51901544813606	0.948673287685365	Cdc42	4	137319696	137357720	-	2966	protein_coding	cell division cycle 42 [Source:MGI Symbol;Acc:MGI:106211]	-
ENSMUSG00000063229	13447	26262	13657	10977	13005	13486	255.967891157805	465.605090839889	265.75886867547	218.829352130836	224.524001494311	262.484892619137	17363.9609501794	12413.4025824981	0.484218763429343	0.0609363440141831	0.665251600199965	Ldha	7	46841475	46855627	+	3310	protein_coding	lactate dehydrogenase A [Source:MGI Symbol;Acc:MGI:96759]	-
ENSMUSG00000034707	18316	15040	14019	14527	15579	13317	122.223500577541	93.4763523853785	95.6342574954039	101.522392661842	94.2879062923461	90.8639379204482	15618.8250775244	14381.7031593045	0.119048940216234	0.513507599618894	0.948673287685365	Gns	10	121365090	121397249	+	9442	protein_coding	glucosamine (N-acetyl)-6-sulfatase [Source:MGI Symbol;Acc:MGI:1922862]	-
ENSMUSG00000033880	13383	9211	15191	19757	20390	12636	296.178882486702	189.861641821568	343.68402611697	457.913488885514	409.270243185557	285.937622009296	12551.0213121687	17442.9582482066	-0.474861740182587	0.0775554705290545	0.70878242987634	Lgals3bp	11	118392751	118402092	-	2847	protein_coding	lectin, galactoside-binding, soluble, 3 binding protein [Source:MGI Symbol;Acc:MGI:99554]	-
ENSMUSG00000026193	10268	18245	9848	13156	22556	12623	55.3662644327558	91.6290255352093	54.2849914672422	74.2925135639244	110.30971946181	69.595797606804	12496.4773726295	15781.8734916119	-0.336747990039462	0.217750537989057	0.860745786036453	Fn1	1	71585520	71653200	-	11685	protein_coding	fibronectin 1 [Source:MGI Symbol;Acc:MGI:95566]	-
ENSMUSG00000026395	16665	12212	15368	12784	13230	16091	57.3368595249634	39.1331869057535	54.0528138530174	46.0635251625788	41.2839040192814	56.6073325314111	14646.0198075603	14006.9374676441	0.0643658266464274	0.769260968872012	0.98033034888144	Ptprc	1	138062861	138175708	-	18313	protein_coding	protein tyrosine phosphatase, receptor type, C [Source:MGI Symbol;Acc:MGI:97810]	-
ENSMUSG00000028494	19031	13715	12867	15514	11815	13334	341.424892517076	229.170768784001	235.984372836339	291.486995672311	192.247025785575	244.599235062372	15050.8017088044	13590.7150659107	0.147237922315154	0.537050881865422	0.951009390010823	Plin2	4	86648386	86670060	-	3512	protein_coding	perilipin 2 [Source:MGI Symbol;Acc:MGI:87920]	-
ENSMUSG00000052459	18112	15917	15016	10923	11326	14014	188.812191567287	154.54489988828	160.025891254306	119.252469743549	107.085954613754	149.37805779387	16165.1837215718	12065.4177233021	0.42202918415745	0.0328725204679868	0.573154538011671	Atp6v1a	16	44085402	44139705	-	6044	protein_coding	ATPase, H+ transporting, lysosomal V1 subunit A [Source:MGI Symbol;Acc:MGI:1201780]	-
ENSMUSG00000028465	15882	13101	11923	15168	17185	10539	102.099327572731	78.442598979921	78.3566040349276	102.119301357922	100.198116579132	69.2752602971936	13482.102796222	14143.1486627025	-0.0690712324815026	0.755302116711968	0.977379229731909	Tln1	4	43531519	43562691	-	9801	protein_coding	talin 1 [Source:MGI Symbol;Acc:MGI:1099832]	-
ENSMUSG00000039361	12894	16060	12933	12249	15010	13632	51.6406627693645	59.9072687711879	52.9511980297618	51.3767467982109	54.5226762939072	55.8244934080733	13750.079254622	13518.1059927432	0.0245556168145461	0.877026134484573	0.988576318232286	Picalm	7	90130213	90213465	+	15732	protein_coding	phosphatidylinositol binding clathrin assembly protein [Source:MGI Symbol;Acc:MGI:2385902]	-
ENSMUSG00000024529	4270	24260	13172	9178	18275	13314	55.933356028481	295.980866384634	176.3872122453	125.907871205017	217.116445400278	178.325161994378	13501.5778794098	13323.9096582322	0.0191086674116814	0.97726193443326	0.996542882793468	Lox	18	52516069	52529867	-	4810	protein_coding	lysyl oxidase [Source:MGI Symbol;Acc:MGI:96817]	-
ENSMUSG00000032332	5267	23911	11537	10086	21378	10189	21.7925740090463	92.1452151164665	48.7989497461843	43.7044842771653	80.2240560123781	43.1060119592985	13166.9788011624	13514.7135414587	-0.0376091122799842	0.928682288351105	0.99044564401359	Col12a1	9	79598991	79718831	-	15228	protein_coding	collagen, type XII, alpha 1 [Source:MGI Symbol;Acc:MGI:88448]	-
ENSMUSG00000026712	10765	8561	14805	13701	18537	15840	106.461972502015	78.8560118683762	149.679132466423	141.903976421706	166.269371734066	160.175734124044	11339.8245130306	15853.8570541762	-0.483469371550516	0.0510418289276473	0.648481237637705	Mrc1	2	14229392	14332057	+	6371	protein_coding	mannose receptor, C type 1 [Source:MGI Symbol;Acc:MGI:97142]	-
ENSMUSG00000037411	4020	17009	12648	14725	21901	11797	65.347708642261	257.521165784596	210.183461072903	250.681011970496	322.894455509611	196.081654164586	10977.6979812688	15850.3450184245	-0.529937461596436	0.18152296472137	0.839475245675349	Serpine1	5	137061504	137072268	-	3876	protein_coding	serine (or cysteine) peptidase inhibitor, clade E, member 1 [Source:MGI Symbol;Acc:MGI:97608]	-
ENSMUSG00000023010	15115	13489	13899	11963	13491	13859	208.027352757361	172.910705696352	195.554681518881	172.430552016071	168.402589331904	195.03172294101	14022.5594576381	13034.3305296589	0.105431200344354	0.532240274821993	0.950619258129174	Tmbim6	15	99392882	99410049	+	4578	protein_coding	transmembrane BAX inhibitor motif containing 6 [Source:MGI Symbol;Acc:MGI:99682]	-
ENSMUSG00000022892	11070	13742	12273	14259	17058	13314	53.6693082368294	62.0523392915851	60.8277121709992	72.3984503555644	75.0064857852442	66.0006178203261	12190.836562784	14735.7783362112	-0.27353018620541	0.0915785639006035	0.744446232370726	App	16	84949685	85173766	-	12996	protein_coding	amyloid beta (A4) precursor protein [Source:MGI Symbol;Acc:MGI:88059]	-
ENSMUSG00000017760	14796	13990	12020	14864	14975	10656	197.720046946961	174.122115249066	164.203806793109	208.019430816846	181.495367644615	145.600097475595	13428.9294118897	13405.6043334132	0.00251050911529561	0.989876291434222	0.998625090614425	Ctsa	2	164832873	164841032	+	4715	protein_coding	cathepsin A [Source:MGI Symbol;Acc:MGI:97748]	-
ENSMUSG00000020189	16294	12126	14807	11306	13170	13455	109.204802719079	75.6939951732089	101.450332418348	79.3569252897651	80.0556767516985	92.2059189270186	14303.0145529832	12568.2357173852	0.186523802348962	0.351550456382744	0.912283601625835	Osbpl8	10	111164752	111297249	+	9401	protein_coding	oxysterol binding protein-like 8 [Source:MGI Symbol;Acc:MGI:2443807]	-
ENSMUSG00000026864	13564	15253	13456	11399	12488	14819	202.086906235645	211.658396703997	204.945668509076	177.860280402488	168.746827160948	225.751354040276	13901.738757998	12860.6657868514	0.112321079889153	0.536004889014367	0.951009390010823	Hspa5	2	34771970	34777547	+	4229	protein_coding	heat shock protein 5 [Source:MGI Symbol;Acc:MGI:95835]	-
ENSMUSG00000020152	15429	12263	15206	9605	11522	16436	186.805031901515	138.285727029082	188.208030027822	121.789538686179	126.523440766585	203.473565645236	14192.7053598536	12491.8925546921	0.184157258214935	0.463650679022799	0.938973159242639	Actr2	11	20062304	20112913	-	5204	protein_coding	ARP2 actin-related protein 2 [Source:MGI Symbol;Acc:MGI:1913963]	-
ENSMUSG00000022283	12602	11656	13005	14721	16029	12029	121.408699279774	104.589890274866	128.083462350323	148.528388310625	140.058377665167	118.495246170733	12303.8016450895	14145.467989095	-0.201254194430235	0.264943934404992	0.893576888663673	Pabpc1	15	36595661	36609668	-	6540	protein_coding	poly(A) binding protein, cytoplasmic 1 [Source:MGI Symbol;Acc:MGI:1349722]	-
ENSMUSG00000056201	13513	11284	13961	13292	14357	12937	361.687414959824	281.303111490555	382.006294712755	372.592216552094	348.527982868237	354.05951540745	12819.9590053254	13447.6123075272	-0.0689753352491029	0.707200995296127	0.97585596805372	Cfl1	19	5490455	5495201	+	2354	protein_coding	cofilin 1, non-muscle [Source:MGI Symbol;Acc:MGI:101757]	-
ENSMUSG00000025809	12007	14344	13129	11303	14242	13446	185.377062153075	206.26312759263	207.217058390562	182.758269422805	199.427386370318	212.263667208322	12985.1677507657	12889.5896351353	0.0106556408558235	0.947171668596185	0.993386711644676	Itgb1	8	128685654	128733200	+	4081	protein_coding	integrin beta 1 (fibronectin receptor beta) [Source:MGI Symbol;Acc:MGI:96610]	-
ENSMUSG00000030560	11559	9133	14283	13439	14022	15736	125.395437602933	92.279401024052	158.399307727887	152.68284734155	137.96336102764	174.548809143356	11605.3367143362	14355.5329936726	-0.306833705537977	0.188331992461279	0.839475245675349	Ctsc	7	88278085	88310888	+	5808	protein_coding	cathepsin C [Source:MGI Symbol;Acc:MGI:109553]	-
ENSMUSG00000007892	12719	11347	13858	11441	11673	15501	1605.98136278142	1334.43807855345	1788.79454610568	1512.91087315975	1336.78742272806	2001.28214917443	12538.545794171	12861.3847076011	-0.0366713111737256	0.866676002763639	0.987760371382342	Rplp1	9	61913284	61914542	-	499	protein_coding	ribosomal protein, large, P1 [Source:MGI Symbol;Acc:MGI:1927099]	-
ENSMUSG00000000290	20571	12875	10905	11949	10489	9660	424.677208756699	247.560086274801	230.145025033823	258.343141273932	196.39479202828	203.911513486921	14632.9795783597	10680.6213839225	0.454237753748305	0.0864463539319609	0.735092841203125	Itgb2	10	77530252	77565708	+	3052	protein_coding	integrin beta 2 [Source:MGI Symbol;Acc:MGI:96611]	-
ENSMUSG00000032562	13014	11706	12335	12656	14031	12214	216.981141601335	181.781442258264	210.243565264539	220.988400430123	212.173990056335	208.223707371775	12228.022496545	12878.1682169568	-0.0747498632679757	0.64260346260315	0.970663166900475	Gnai2	9	107614125	107635367	-	3779	protein_coding	guanine nucleotide binding protein (G protein), alpha inhibiting 2 [Source:MGI Symbol;Acc:MGI:95772]	-
ENSMUSG00000040747	15487	12925	14223	10296	9129	13809	560.153723270372	435.411923769831	525.900410817729	390.005101030805	299.471478907193	510.696909735199	14082.1212149009	11108.3572802692	0.342240877921883	0.144184373543228	0.814540205555837	Cd53	3	106759921	106790149	-	1742	protein_coding	CD53 antigen [Source:MGI Symbol;Acc:MGI:88341]	-
ENSMUSG00000027435	13456	10910	12385	11534	14497	12518	126.976303997172	95.887344463689	119.474462508201	113.985202468138	124.072968656191	120.782140514981	12144.9095729259	12730.3475609054	-0.0679498888162528	0.704504485233915	0.975203616692134	Cd93	2	148436640	148443563	-	6677	protein_coding	CD93 antigen [Source:MGI Symbol;Acc:MGI:106664]	-
ENSMUSG00000030695	12492	15598	10784	11338	14111	10779	270.382045626212	314.444952300252	238.615210602683	257.006526079801	277.010350843719	238.553293825452	12735.9982121983	11949.1716741508	0.0920068715278675	0.61129297154687	0.965689529776578	Aldoa	7	126795234	126800751	-	2911	protein_coding	aldolase A, fructose-bisphosphate [Source:MGI Symbol;Acc:MGI:87994]	-
ENSMUSG00000001175	13795	12266	12812	10431	12025	12893	184.696157939091	152.956858209333	175.357949227666	146.259446887653	146.020413222965	176.502642096842	12827.3288962603	11721.4401688639	0.130068626184159	0.462838565294388	0.938637879053972	Calm1	12	100199435	100209814	+	4706	protein_coding	calmodulin 1 [Source:MGI Symbol;Acc:MGI:88251]	-
ENSMUSG00000027763	12958	9384	14496	10769	13109	13472	43.6204171598193	29.4218295874009	49.8852772988358	37.9654927367182	40.023377394577	46.3708423105775	12224.8357877669	12367.2633530488	-0.0167344764348262	0.942272249459391	0.992683051480016	Mbnl1	3	60472830	60629750	+	18717	protein_coding	muscleblind like splicing factor 1 [Source:MGI Symbol;Acc:MGI:1928482]	-
ENSMUSG00000021218	12830	12603	12720	10421	11719	13873	76.5654920813551	70.0503316115303	77.6007474413213	65.1294847450196	63.4292107500595	84.6521279282259	12577.867744846	11960.4787693541	0.0726208049835051	0.696302882362052	0.97407725440887	Gdi2	13	3538063	3567871	+	10558	protein_coding	guanosine diphosphate (GDP) dissociation inhibitor 2 [Source:MGI Symbol;Acc:MGI:99845]	-
ENSMUSG00000064345	9876	14358	12772	12589	17128	7024	599.476008650284	811.735449245183	792.541490018633	800.283355060104	942.952272916967	435.949616904869	12153.963259679	12018.4694148221	0.0161548098037652	0.95469349760719	0.994143272576322	mt-Nd2	MT	3914	4951	+	1038	protein_coding	mitochondrially encoded NADH dehydrogenase 2 [Source:MGI Symbol;Acc:MGI:102500]	-
ENSMUSG00000040713	14040	12264	12141	13003	12935	9311	374.52024072183	304.698394249479	331.081578056022	363.256649927661	312.94423155097	253.960155513459	12679.0874497977	11673.3550862848	0.119227766009095	0.550252639510014	0.95292860808948	Creg1	1	165763746	165775308	+	2362	protein_coding	cellular repressor of E1A-stimulated genes 1 [Source:MGI Symbol;Acc:MGI:1344382]	-
ENSMUSG00000043716	12272	11635	13126	9937	10851	15481	287.763534750377	254.107005389341	314.64815113879	244.026801471345	230.771678011417	371.176519572738	12228.189788139	12077.6615266037	0.0178776549719245	0.938132671177391	0.992403266015655	Rpl7	1	16101295	16104662	-	2687	protein_coding	ribosomal protein L7 [Source:MGI Symbol;Acc:MGI:98073]	-
ENSMUSG00000052681	12272	10354	14346	10969	12073	13056	268.107010358621	210.683644097301	320.40259226928	250.969927136187	239.221580567676	291.651380418995	12246.2951112813	11980.4299871683	0.031652811031168	0.880110406351866	0.98889683220501	Rap1b	10	117813871	117846035	-	2884	protein_coding	RAS related protein 1b [Source:MGI Symbol;Acc:MGI:894315]	-
ENSMUSG00000025130	11407	17488	11022	9112	11184	11837	251.212741533618	358.707290677437	248.143554875721	210.157918047753	223.387933962913	266.546473342928	13043.52544678	10642.1857287384	0.293565064139421	0.172264130839596	0.831615342679829	P4hb	11	120560298	120573253	-	2861	protein_coding	prolyl 4-hydroxylase, beta polypeptide [Source:MGI Symbol;Acc:MGI:97464]	-
ENSMUSG00000024672	12337	6966	12812	10730	12929	15532	174.560086697093	91.8012705411609	185.321021573186	158.999929216971	165.917674198777	224.710744031996	10686.6971619328	13004.0753775778	-0.283168472608747	0.315868140493035	0.906623110168365	Ms4a7	19	11321039	11336146	-	4453	protein_coding	membrane-spanning 4-domains, subfamily A, member 7 [Source:MGI Symbol;Acc:MGI:1918846]	-
ENSMUSG00000004980	12666	13219	12729	8595	10668	13038	121.2098017288	117.822083237788	124.527398394795	86.1402172948747	92.5920278662536	127.576389006212	12718.1141990135	10715.3588638025	0.247211586927924	0.221896193247698	0.864950876889909	Hnrnpa2b1	6	51460932	51469894	-	6584	protein_coding	heterogeneous nuclear ribonucleoprotein A2/B1 [Source:MGI Symbol;Acc:MGI:104819]	-
ENSMUSG00000027533	16397	14715	10533	10215	9521	9046	289.633882973786	242.089009783138	190.199523925124	188.96665078808	152.531614349282	163.381404467923	13682.0538758716	9568.60554645183	0.515931235760434	0.0145682945147159	0.455043211488284	Fabp5	3	10012548	10016607	+	3567	protein_coding	fatty acid binding protein 5, epidermal [Source:MGI Symbol;Acc:MGI:101790]	-
ENSMUSG00000020372	10726	10668	11563	12057	13397	11865	132.020308243329	122.296997375602	145.494255579572	155.418973239725	149.555654829796	149.324738878423	10874.220554449	12356.1997535278	-0.184337602821413	0.245383466628625	0.881265295310993	Rack1	11	48800332	48806434	+	5119	protein_coding	receptor for activated C kinase 1 [Source:MGI Symbol;Acc:MGI:101849]	-
ENSMUSG00000022961	11809	11622	11388	11340	12551	11242	49.9126870193481	45.7518370314689	49.2059541623291	50.196415700099	48.1136704289361	48.5850305854902	11474.3423813659	11634.7021430637	-0.0200267190321997	0.893187471922881	0.989492924155526	Son	16	91647506	91679221	+	14907	protein_coding	Son DNA binding protein [Source:MGI Symbol;Acc:MGI:98353]	-
ENSMUSG00000020097	13571	13277	11630	10174	10515	10717	139.193647197938	126.834487058012	121.943779159283	109.285142306368	97.8158363515125	112.393673588313	12663.054074731	10428.0179004888	0.280184908552627	0.0829865472514469	0.720673685035387	Sgpl1	10	61098642	61147703	-	6143	protein_coding	sphingosine phosphate lyase 1 [Source:MGI Symbol;Acc:MGI:1261415]	-
ENSMUSG00000031320	11275	9646	12697	9675	11944	14178	435.562687530042	347.065315122175	501.426877431323	391.42351878022	418.481481580661	560.028542577622	11127.438590156	11871.6509769826	-0.093412783309324	0.675200331970596	0.973274341603194	Rps4x	X	102184941	102189394	-	1631	protein_coding	ribosomal protein S4, X-linked [Source:MGI Symbol;Acc:MGI:98158]	-
ENSMUSG00000032399	10384	10551	11340	11333	12180	12895	325.990831958027	308.506392570126	363.93693462211	372.603920707827	346.800988521886	413.926398675808	10646.9315727756	12085.4247362929	-0.182828546797429	0.279367026261884	0.896588697398914	Rpl4	9	64173375	64178666	+	2007	protein_coding	ribosomal protein L4 [Source:MGI Symbol;Acc:MGI:1915141]	-
ENSMUSG00000033685	13826	10518	9399	12563	13301	9031	124.643487339035	88.3153191982616	86.6217712208125	118.61188926204	108.755107971658	83.2472609067839	11124.6499397507	11534.3755391856	-0.0521886412912429	0.817948092396244	0.985042421353825	Ucp2	7	100493337	100502020	+	6989	protein_coding	uncoupling protein 2 (mitochondrial, proton carrier) [Source:MGI Symbol;Acc:MGI:109354]	-
ENSMUSG00000038147	15607	11078	11390	9910	9557	10294	156.783898813902	103.650935955962	116.970979084685	104.259949193555	87.075494049955	105.73706838858	12576.8619869502	9899.79444342475	0.345311632976975	0.104413330654577	0.768370452105618	Cd84	1	171839697	171890718	+	6272	protein_coding	CD84 antigen [Source:MGI Symbol;Acc:MGI:1336885]	-
ENSMUSG00000020458	11785	10356	11769	10701	12003	11149	106.213168346826	86.930195550346	108.432809727652	101.003161088338	98.1139848854813	102.741467419336	11201.9592417206	11212.4503847544	-0.00136759831616445	0.993544039737355	0.999104066294578	Rtn4	11	29692947	29744331	+	6991	protein_coding	reticulon 4 [Source:MGI Symbol;Acc:MGI:1915835]	-
ENSMUSG00000022488	14266	9562	10173	10987	11865	9999	151.450103942678	94.5466037571013	110.405007583222	122.154172311449	114.242429462666	108.538795084807	11238.7540774895	10877.1757589337	0.0471649349917717	0.827352869749812	0.985578767963607	Nckap1l	15	103453794	103498810	+	5935	protein_coding	NCK associated protein 1 like [Source:MGI Symbol;Acc:MGI:1926063]	-
ENSMUSG00000032518	9590	10825	10939	11323	12007	11897	190.610764969168	200.394851596294	222.268956613683	235.69596585023	216.449037690397	241.783884313057	10329.3235329404	11687.7762505904	-0.178245637393405	0.268098550135136	0.895278809868714	Rpsa	9	120127689	120132369	+	3170	protein_coding	ribosomal protein SA [Source:MGI Symbol;Acc:MGI:105381]	-
ENSMUSG00000019970	14153	18018	11018	6877	5480	10864	181.87570624972	215.656526683557	144.744251735026	92.552261522966	63.8703176621459	142.750295083985	14126.687063577	7793.66557872327	0.858097966701347	0.00346502765346172	0.23733108690123	Sgk1	10	21882184	21999903	+	4903	protein_coding	serum/glucocorticoid regulated kinase 1 [Source:MGI Symbol;Acc:MGI:1340062]	-
ENSMUSG00000025473	15726	15361	7754	10306	9738	7379	213.636574792884	194.359897696707	107.685072076488	146.625429735024	119.982922693942	102.498124081581	12707.7889265072	9095.78255093399	0.482462317970234	0.0791648280177742	0.711454312551588	Adam8	7	139978932	139992562	-	4638	protein_coding	a disintegrin and metallopeptidase domain 8 [Source:MGI Symbol;Acc:MGI:107825]	-
ENSMUSG00000020120	14055	10783	11981	8899	9493	10881	197.405687029188	141.058172475996	172.026062787362	130.897647565096	120.927374136152	156.263911834809	12167.5769547999	9726.83942692344	0.323002487231487	0.110427453210586	0.776225148284218	Plek	11	16971206	17052381	-	4486	protein_coding	pleckstrin [Source:MGI Symbol;Acc:MGI:1860485]	-
ENSMUSG00000025351	12379	12716	11529	10215	11296	7919	211.831166664988	202.667752797472	201.682541621316	183.064650559772	175.315901983797	138.559309297892	12054.5241465369	9721.76857351141	0.310273946550604	0.0822962702814384	0.719123169981397	Cd63	10	128900989	128912822	+	3682	protein_coding	CD63 antigen [Source:MGI Symbol;Acc:MGI:99529]	-
ENSMUSG00000022443	10095	11021	8979	12329	14733	8587	49.1997684891271	50.0273589197056	44.7359926971443	62.9283599591969	65.1238783433442	42.7916734215878	9888.72394809878	11735.1463347669	-0.246991085124882	0.241080106497013	0.879962432378612	Myh9	15	77760587	77842175	-	12928	protein_coding	myosin, heavy polypeptide 9, non-muscle [Source:MGI Symbol;Acc:MGI:107717]	-
ENSMUSG00000034593	12470	10280	10480	11088	12233	8992	53.0768076149117	40.753160270892	45.6007509036272	49.4257629895149	47.2240953944152	39.1341324057715	10966.4449985154	10679.6241144176	0.0382164274804733	0.840425464397667	0.986409160415139	Myo5a	9	75071015	75223688	+	14803	protein_coding	myosin VA [Source:MGI Symbol;Acc:MGI:105976]	-
ENSMUSG00000027423	12461	7907	12142	10333	10188	12326	187.964788380836	111.087496751051	187.23464171151	163.234464285987	139.38141588996	190.110821761084	10792.3178876449	10935.2378307875	-0.0189882694607477	0.938993158534515	0.992403266015655	Snx5	2	144250123	144270906	-	4177	protein_coding	sorting nexin 5 [Source:MGI Symbol;Acc:MGI:1916428]	-
ENSMUSG00000025232	12680	8771	10852	10883	10737	11002	400.264244045688	257.873367123299	350.19480470376	359.780810956158	307.399266637351	355.107835062529	10693.550518749	10841.5511260063	-0.0198366626788441	0.925386414276399	0.99044564401359	Hexa	9	59539540	59565109	+	1996	protein_coding	hexosaminidase A [Source:MGI Symbol;Acc:MGI:96073]	-
ENSMUSG00000022150	7134	7033	10796	12866	16179	10690	61.2219000742432	56.2139566195725	94.7128590019378	115.63227521771	125.926666144939	93.8020815834628	8275.84687670564	13082.3157011124	-0.660680446155739	0.00693771937629714	0.325051305992523	Dab2	15	6299788	6440712	+	7342	protein_coding	disabled 2, mitogen-responsive phosphoprotein [Source:MGI Symbol;Acc:MGI:109175]	-
ENSMUSG00000071866	11634	10561	12065	7452	8998	13902	208.957302946896	176.670230178881	221.52777843752	140.172611853328	146.577332891999	255.309426729772	11316.6280730801	10103.3198321477	0.163620721185897	0.529315402712424	0.949692193345549	Ppia	11	6415443	6419817	+	3508	protein_coding	peptidylprolyl isomerase A [Source:MGI Symbol;Acc:MGI:97749]	-
ENSMUSG00000015243	14569	15567	8077	7928	9312	9078	88.5793164281476	88.1530502412714	50.2024642363353	50.4810113937646	51.3496963815106	56.4356889598405	12495.231763548	8714.28726782005	0.519942214761522	0.0331336098202594	0.573154538011671	Abca1	4	53030787	53159895	-	10363	protein_coding	ATP-binding cassette, sub-family A (ABC1), member 1 [Source:MGI Symbol;Acc:MGI:99607]	-
ENSMUSG00000019122	15239	11241	10638	7960	7458	11722	315.324162866271	216.638463992743	225.026227654946	172.49466792867	139.963725216423	248.006789899538	12247.1332100441	9067.62591735456	0.433670640265582	0.0944253855538622	0.74700574524272	Ccl9	11	83572919	83578636	-	3045	protein_coding	chemokine (C-C motif) ligand 9 [Source:MGI Symbol;Acc:MGI:104533]	-
ENSMUSG00000024300	14192	8265	10382	11104	10466	9761	181.968631797947	98.7019249627635	136.083767131168	149.10568598258	121.709923421123	127.970041739895	10881.1031158738	10411.9562592712	0.0635770149971941	0.79495987506555	0.984051959782091	Myo1f	17	33555719	33607764	+	4914	protein_coding	myosin IF [Source:MGI Symbol;Acc:MGI:107711]	-
ENSMUSG00000021109	7526	22544	8719	6595	8659	9928	80.4256942440385	224.383758261072	95.2510240534812	73.8086444357827	83.9248697112748	108.480941214333	12532.5885609869	8339.62971481608	0.587652674583788	0.0945784200081725	0.74700574524272	Hif1a	12	73901375	73947530	+	5896	protein_coding	hypoxia inducible factor 1, alpha subunit [Source:MGI Symbol;Acc:MGI:106918]	-
ENSMUSG00000064368	8231	16654	13611	8329	11643	5269	999.248081652589	1883.08151159344	1689.20798945249	1058.94988709121	1281.97026080946	654.048556797197	12606.2905265653	8258.80678576981	0.6101180399652	0.0433591278252515	0.618014849117789	mt-Nd6	MT	13552	14070	-	519	protein_coding	mitochondrially encoded NADH dehydrogenase 6 [Source:MGI Symbol;Acc:MGI:102495]	-
ENSMUSG00000003814	10201	11201	9638	10418	12601	9662	223.171297888355	228.234990465563	215.55340366595	238.694146806702	250.030468536852	216.134301248852	10205.8630212399	10785.7995589745	-0.0797463001455468	0.608851143924664	0.964907499486774	Calr	8	84841850	84846934	-	2880	protein_coding	calreticulin [Source:MGI Symbol;Acc:MGI:88252]	-
ENSMUSG00000028599	13279	10907	9166	11009	11403	7847	219.137915489526	167.643726482522	154.633782590489	190.266290812542	170.672524020583	132.408809111815	10983.0815390441	10007.9845070152	0.134128313255877	0.542964941737453	0.951714862606451	Tnfrsf1b	4	145213463	145246870	-	3818	protein_coding	tumor necrosis factor receptor superfamily, member 1b [Source:MGI Symbol;Acc:MGI:1314883]	-
ENSMUSG00000000787	10633	11410	11147	8656	9662	11994	126.957043138934	126.886806508921	136.060279151196	108.238074488019	104.630993692531	146.42866445915	10932.0746258365	10073.9369911505	0.11795655309103	0.543473094274836	0.951714862606451	Ddx3x	X	13280970	13294052	+	5277	protein_coding	DEAD/H (Asp-Glu-Ala-Asp/His) box polypeptide 3, X-linked [Source:MGI Symbol;Acc:MGI:103064]	-
ENSMUSG00000030605	24713	12983	8136	6456	6008	5065	331.71908841863	162.311723299279	111.642179262798	90.7549539176794	73.1420704146693	69.5161185870503	15105.6338016127	5821.38136243268	1.37566177774596	6.11218352339666e-05	0.0245677608253581	Mfge8	7	79133768	79149060	-	4694	protein_coding	milk fat globule-EGF factor 8 protein [Source:MGI Symbol;Acc:MGI:102768]	-
ENSMUSG00000008475	12487	10023	11590	7923	8573	12639	345.679745317184	258.430274913341	327.998327306423	229.703335903292	215.24891793421	357.758208485228	11271.8789054629	9707.08518098676	0.215626896896455	0.377103772158061	0.919780484363165	Arpc5	1	152766542	152775597	+	2276	protein_coding	actin related protein 2/3 complex, subunit 5 [Source:MGI Symbol;Acc:MGI:1915021]	-
ENSMUSG00000027447	12010	6714	11049	11700	11872	9805	597.719440230879	311.218602466172	562.146768670636	609.820556868144	535.883756606004	498.956912062595	9895.30253303573	11062.8702473713	-0.160934037900862	0.535700623195064	0.950986903612437	Cst3	2	148871722	148875692	-	1266	protein_coding	cystatin C [Source:MGI Symbol;Acc:MGI:102519]	-
ENSMUSG00000060938	11153	9963	11289	7764	8661	13854	486.645361597853	404.893545863671	503.557107820883	354.787440707302	342.752993344706	618.097719208741	10703.5773267004	10093.9537874984	0.0846115047216936	0.743823721439817	0.977379229731909	Rpl26	11	68901583	68906989	+	1444	protein_coding	ribosomal protein L26 [Source:MGI Symbol;Acc:MGI:106022]	-
ENSMUSG00000037266	11782	10279	9707	9193	11216	10391	221.662358682313	180.116556504057	186.693987979362	181.130679656376	191.382958561112	199.890128997229	10471.2680497419	10185.3343576965	0.0399287459001577	0.813157749351391	0.984827861776642	Rsrp1	4	134923592	134927671	+	3349	protein_coding	arginine/serine rich protein 1 [Source:MGI Symbol;Acc:MGI:106498]	-
ENSMUSG00000036606	10614	10069	9247	11120	12712	8573	86.6263193828217	76.5397355657263	77.1514349537889	95.0467762050527	94.0972637482565	71.5425926103656	9857.35367288403	10692.8560880758	-0.117392518410907	0.530257409951089	0.949692193345549	Plxnb2	15	89155549	89180788	-	7720	protein_coding	plexin B2 [Source:MGI Symbol;Acc:MGI:2154239]	-
ENSMUSG00000056071	10499	8612	10076	8551	6664	17508	1267.2593729647	968.169584804031	1243.3062205426	1080.92685701491	729.532923694434	2160.80305855996	9648.27184379097	11014.297286928	-0.191018782964567	0.576188143143655	0.958481319636367	S100a9	3	90692632	90695721	-	522	protein_coding	S100 calcium binding protein A9 (calgranulin B) [Source:MGI Symbol;Acc:MGI:1338947]	-
ENSMUSG00000015733	10890	8245	11804	8688	9456	12820	116.493223889666	82.1472978112867	129.084577237489	97.3317252703723	91.742924412786	140.223848190917	10256.1097001685	10305.3489929119	-0.00691548514432184	0.977707146303759	0.996592308660456	Capza2	6	17636234	17666972	+	5890	protein_coding	capping protein (actin filament) muscle Z-line, alpha 2 [Source:MGI Symbol;Acc:MGI:106222]	-
ENSMUSG00000027248	9802	10794	9795	10078	11421	9988	196.748514410422	201.794355866363	200.989595119529	211.8521825041	207.918544714654	204.991743369857	9999.11770555157	10419.9085820935	-0.059466444501595	0.681667276641404	0.973274341603194	Pdia3	2	121413775	121438687	+	3139	protein_coding	protein disulfide isomerase associated 3 [Source:MGI Symbol;Acc:MGI:95834]	-
ENSMUSG00000018774	11642	7203	8642	13882	12718	7593	583.553121638263	336.276140293157	442.832447214932	728.730029889478	578.181183653761	389.159174219213	9100.8297382014	11327.5714136717	-0.315781781488483	0.26111389263458	0.891628346993198	Cd68	11	69664213	69666153	-	1257	protein_coding	CD68 antigen [Source:MGI Symbol;Acc:MGI:88342]	-
ENSMUSG00000028495	9654	9206	10689	8965	9543	13158	383.523686156973	340.632203957357	434.104556937283	372.989851159224	343.844555281691	534.485404346435	9760.38768859648	10544.5770049346	-0.111483603187395	0.617696143768842	0.967242498698729	Rps6	4	86854660	86857412	-	1586	protein_coding	ribosomal protein S6 [Source:MGI Symbol;Acc:MGI:98159]	-
ENSMUSG00000026600	14328	10954	9495	8017	8886	9252	92.2033290166571	65.6543646545645	62.4637954126025	54.0299713410753	51.8632429525775	60.8776282812605	11461.5028878532	8675.70613166491	0.401749994758641	0.0547943692813656	0.653008866168437	Soat1	1	156424525	156474331	-	9791	protein_coding	sterol O-acyltransferase 1 [Source:MGI Symbol;Acc:MGI:104665]	-
ENSMUSG00000079293	18396	10426	10993	7787	5855	7470	439.376362421916	231.932092550175	268.411974882694	194.78041537025	126.833074208637	182.429455369632	13171.3751408542	7064.80193906581	0.898714157858454	0.00126071193598569	0.138533195037737	Clec7a	6	129461591	129472779	-	2638	polymorphic_pseudogene	C-type lectin domain family 7, member a [Source:MGI Symbol;Acc:MGI:1861431]	-
ENSMUSG00000060036	10626	10058	10709	8567	8992	11953	210.869690827642	185.902751883531	217.252928666317	178.047115195713	161.842649470518	242.539423446125	10358.2814075994	9825.27060230947	0.0762308489977794	0.714659663655175	0.976161710372367	Rpl3	15	80077791	80091868	-	3175	protein_coding	ribosomal protein L3 [Source:MGI Symbol;Acc:MGI:1351605]	-
ENSMUSG00000028081	8369	9388	9863	11005	11764	10452	539.718225092188	563.892650377779	650.241853842882	743.267917580483	688.083055241468	689.213837530499	9104.2745534096	11007.8822007545	-0.273924785775402	0.0952053108856435	0.748674192117301	Rps3a1	3	86137940	86142702	-	977	protein_coding	ribosomal protein S3A1 [Source:MGI Symbol;Acc:MGI:1202063]	-
ENSMUSG00000031591	11056	10347	10324	8749	9722	10320	205.487974428631	179.115293000332	196.159230137103	170.2976372408	163.883914713235	196.123280997963	10460.5837737061	9551.74990455462	0.131132603197019	0.433762767916165	0.932015890218945	Asah1	8	41340197	41374773	-	3390	protein_coding	N-acylsphingosine amidohydrolase 1 [Source:MGI Symbol;Acc:MGI:1277124]	-
ENSMUSG00000027712	12205	7952	11588	8168	8788	11292	432.75135390882	262.607339918883	420.031159723194	303.304047182168	282.607075811365	409.38562847672	10531.052472634	9397.18277175196	0.164342649007467	0.511763153393641	0.948673287685365	Anxa5	3	36448923	36475894	-	1777	protein_coding	annexin A5 [Source:MGI Symbol;Acc:MGI:106008]	-
ENSMUSG00000033777	12361	7326	10230	9640	9558	10173	180.954514764618	99.8878277354845	153.095992208074	147.793275842636	126.903960029591	152.274061951516	9923.34156228721	9764.01872502789	0.0233403259638983	0.923036482729827	0.99044564401359	Tlr13	X	106143204	106160493	+	4304	protein_coding	toll-like receptor 13 [Source:MGI Symbol;Acc:MGI:3045213]	-
ENSMUSG00000059796	10913	9481	9945	9536	10235	9143	158.651187655674	128.375798086365	147.800645634035	145.186835539167	134.952007987131	135.90923369073	10012.988103689	9580.54214391405	0.0636839482027379	0.701978787663908	0.975193016665673	Eif4a1	11	69666936	69672423	-	4334	protein_coding	eukaryotic translation initiation factor 4A1 [Source:MGI Symbol;Acc:MGI:95303]	-
ENSMUSG00000092274	13604	17302	6181	5120	9136	7429	41.2664677809676	48.8828838117432	19.1673374361436	16.2653142879383	25.1350119521741	23.0421024676521	12064.2835089808	7111.92167311747	0.762425035445603	0.0181783634272718	0.491587563096364	Neat1	19	5824708	5845478	-	20771	lincRNA	nuclear paraspeckle assembly transcript 1 (non-protein coding) [Source:MGI Symbol;Acc:MGI:1914211]	-
ENSMUSG00000025534	13496	9708	9499	8368	8383	9126	186.970329286951	125.264274836355	134.529609746569	121.409066435866	105.331779435075	129.273396464698	10795.8413550273	8602.91214261233	0.327589663122016	0.123924756703893	0.792138696235556	Gusb	5	129989011	130003049	-	4548	protein_coding	glucuronidase, beta [Source:MGI Symbol;Acc:MGI:95872]	-
ENSMUSG00000061904	10087	10471	9897	8042	9058	11005	114.513612948801	110.71668995569	114.860588696692	95.6138904844899	93.2652253959482	127.745677736346	10028.7231678057	9336.74638652182	0.103164634009522	0.585483237851042	0.960090125768849	Slc25a3	10	91116574	91124059	-	5550	protein_coding	solute carrier family 25 (mitochondrial carrier, phosphate carrier), member 3 [Source:MGI Symbol;Acc:MGI:1353498]	-
ENSMUSG00000028788	11443	10218	10633	7548	8256	10359	164.721933231625	136.995805003093	156.473111241959	113.790301733865	107.788778054302	152.472119501479	10655.6664544786	8698.91841157567	0.292726377684974	0.146524300457205	0.815602101014337	Ptp4a2	4	129811219	129850003	+	4377	protein_coding	protein tyrosine phosphatase 4a2 [Source:MGI Symbol;Acc:MGI:1277117]	-
ENSMUSG00000031996	11461	8263	9991	9237	10331	8733	122.914387381854	82.5368326384963	109.537175654106	103.746385953511	100.48816171507	95.764542931192	9832.41237706475	9364.51885856119	0.0703141484543371	0.724455113222209	0.976881825206415	Aplp2	9	31149557	31211815	-	5875	protein_coding	amyloid beta (A4) precursor-like protein 2 [Source:MGI Symbol;Acc:MGI:88047]	-
ENSMUSG00000029840	11730	10535	10132	7307	9059	9155	186.634060776958	156.119542869043	164.80122891912	121.756968234459	130.727057129685	148.940330662444	10679.1285043112	8446.10672132311	0.338426686100138	0.0522078326009553	0.648481237637705	Mtpn	6	35508906	35539888	-	3960	protein_coding	myotrophin [Source:MGI Symbol;Acc:MGI:99445]	-
ENSMUSG00000017466	11606	10166	8242	8987	11058	7809	187.694565110923	153.126048020105	136.261797199338	152.210880285515	162.195218949408	129.129546440281	9875.74829285075	9181.32025148896	0.105169665302978	0.594185061058625	0.962393605418349	Timp2	11	118301069	118355740	-	3896	protein_coding	tissue inhibitor of metalloproteinase 2 [Source:MGI Symbol;Acc:MGI:98753]	-
ENSMUSG00000036943	12068	8509	10143	8240	8712	9830	160.652273664441	105.501816226752	138.035366192031	114.87899071909	105.186928370543	133.803096578039	10164.3390652989	8898.90769245887	0.191813204993766	0.370082160279509	0.917933568708869	Rab8b	9	66843664	66919687	-	4733	protein_coding	RAB8B, member RAS oncogene family [Source:MGI Symbol;Acc:MGI:2442982]	-
ENSMUSG00000040809	8044	6924	10107	9117	7022	16071	310.556044715442	248.974472969886	398.898645835436	368.622384860485	245.878798143813	634.412742831887	8310.70437405944	10829.5477864449	-0.381920754495938	0.240670585465728	0.879636880211421	Chil3	3	106147554	106167564	-	1632	protein_coding	chitinase-like 3 [Source:MGI Symbol;Acc:MGI:1330860]	-
ENSMUSG00000039109	5652	11985	8069	8410	11601	11517	52.8438895475776	104.366350906013	77.1231411776127	82.3475046794655	98.3740114774365	110.101455808971	8390.48906239003	10413.1427984586	-0.311557166011227	0.234935795220225	0.875114080005531	F13a1	13	36867178	37050244	-	6739	protein_coding	coagulation factor XIII, A1 subunit [Source:MGI Symbol;Acc:MGI:1921395]	-
ENSMUSG00000039218	9055	9061	6934	12097	13417	6636	44.4266808924733	41.4058192319691	34.7785621053281	62.1576975919383	59.7039637746863	33.2906950656505	8229.57613347041	10586.409786478	-0.363329767841082	0.160623430315355	0.829385151728739	Srrm2	17	23790532	23824741	+	12842	protein_coding	serine/arginine repetitive matrix 2 [Source:MGI Symbol;Acc:MGI:1923206]	-
ENSMUSG00000027808	8624	7697	10328	9050	10356	10964	117.842434220483	97.958986069065	144.271835698847	129.51001722387	128.344520109961	153.187403714429	8821.52455836422	10070.2190933941	-0.191017098596293	0.349493085760292	0.911510661797844	Serp1	3	58519817	58525892	-	4611	protein_coding	stress-associated endoplasmic reticulum protein 1 [Source:MGI Symbol;Acc:MGI:92638]	-
ENSMUSG00000030744	9989	9307	10484	7519	8039	11416	140.391674355657	121.831303820433	150.632513912335	110.672889818096	102.474002782304	164.056851382756	9833.87003961547	8984.67543212984	0.130305908340962	0.567175416356803	0.956607476748434	Rps3	7	99477896	99483738	-	4483	protein_coding	ribosomal protein S3 [Source:MGI Symbol;Acc:MGI:1350917]	-
ENSMUSG00000001750	11178	8614	8149	10934	10388	7431	157.559524502742	113.087671316232	117.424101397772	161.406659945622	132.80206518575	107.09985655262	9216.72659781373	9531.11323941052	-0.048391769109074	0.830747980711809	0.986317801911325	Tcirg1	19	3896050	3907133	-	4470	protein_coding	T cell, immune regulator 1, ATPase, H+ transporting, lysosomal V0 protein A3 [Source:MGI Symbol;Acc:MGI:1350931]	-
ENSMUSG00000016559	9264	8017	10185	9215	8919	10952	196.134367311021	158.087260517847	220.439063418763	204.320676015806	171.263039713708	237.088047015988	9086.61395038143	9687.65024501928	-0.0924006677238304	0.659756935968807	0.973274341603194	H3f3b	11	116021912	116027962	-	2976	protein_coding	H3 histone, family 3B [Source:MGI Symbol;Acc:MGI:1101768]	-
ENSMUSG00000026872	9255	8273	10238	9583	10288	8819	29.2412403500558	24.34513736488	33.0679189122837	31.7090098119065	29.4810301261825	28.4904810153919	9181.55991902094	9502.20714669967	-0.0495475275070007	0.786912263722809	0.98228979373179	Zeb2	2	44983632	45117395	-	19942	protein_coding	zinc finger E-box binding homeobox 2 [Source:MGI Symbol;Acc:MGI:1344407]	zf-C2H2
ENSMUSG00000041058	8702	7520	10313	8370	10511	10729	84.9660626090378	68.3870850164841	102.939914535505	85.5881614091734	93.0813732470451	107.114121720233	8787.31458818565	9798.43493057183	-0.15716060571029	0.454403406839441	0.937437215755935	Wwp1	4	19608303	19708993	-	6453	protein_coding	WW domain containing E3 ubiquitin protein ligase 1 [Source:MGI Symbol;Acc:MGI:1861728]	-
ENSMUSG00000006932	11507	13326	8103	6706	7890	8505	139.641822620863	150.62013831583	100.524426898705	85.2273076991713	86.8405829840436	105.533121759498	10780.3229371946	7657.96520805411	0.493398506554936	0.0208619433374523	0.513470534278209	Ctnnb1	9	120929216	120960507	+	5192	protein_coding	catenin (cadherin associated protein), beta 1 [Source:MGI Symbol;Acc:MGI:88276]	-
ENSMUSG00000006273	12807	7653	9445	8937	8669	8504	152.107315137679	84.6572666193532	114.677185269033	111.161980021765	93.3821837281947	103.273052583979	9905.9566136732	8676.32784728034	0.191206140111056	0.421193327771973	0.92870561899279	Atp6v1b2	8	69088646	69113711	+	5305	protein_coding	ATPase, H+ transporting, lysosomal V1 subunit B2 [Source:MGI Symbol;Acc:MGI:109618]	-
ENSMUSG00000012848	8717	9135	9697	7812	8709	11511	316.742275342616	309.155783542992	360.204184046348	297.278188313247	287.011704797959	427.674259165415	9085.07881332962	9323.3477011083	-0.0373367362240474	0.860513048998823	0.987469435277937	Rps5	7	12922290	12926686	+	1734	protein_coding	ribosomal protein S5 [Source:MGI Symbol;Acc:MGI:1097682]	-
ENSMUSG00000033161	9011	10167	8474	8640	10028	9227	124.289652502718	130.612470850319	119.487593686458	124.806599756713	125.449415150178	130.131841740194	9086.7308958222	9232.31042968531	-0.0229140624217288	0.877967349798989	0.98863920414421	Atp1a1	3	101576219	101604684	-	4568	protein_coding	ATPase, Na+/K+ transporting, alpha 1 polypeptide [Source:MGI Symbol;Acc:MGI:88105]	-
ENSMUSG00000069662	8959	7585	10166	8267	9861	10495	139.446337470874	109.959561234345	161.759595499472	134.758862965657	139.206933210816	167.02869580321	8843.30948223252	9484.86881196011	-0.101066093517291	0.625478228714633	0.968348025976565	Marcks	10	37133375	37138920	-	4048	protein_coding	myristoylated alanine rich protein kinase C substrate [Source:MGI Symbol;Acc:MGI:96907]	-
ENSMUSG00000036896	7694	7196	8570	12857	12538	6224	251.048706191701	218.688929074578	285.863692274609	439.346604476739	371.044845347299	207.652163906578	7752.33703400046	10444.9488391409	-0.430119319519509	0.118850845727673	0.789972994034638	C1qc	4	136889804	136893065	-	1931	protein_coding	complement component 1, q subcomponent, C chain [Source:MGI Symbol;Acc:MGI:88225]	-
ENSMUSG00000027322	8630	4897	7765	12617	13843	6967	76.1234083104913	40.2316061275004	70.0198636368353	116.553510076362	110.746492320794	62.8368363377984	7073.35869283782	11011.365649583	-0.638562467722407	0.0344415106954074	0.578229328841692	Siglec1	2	131069220	131086765	-	7143	protein_coding	sialic acid binding Ig-like lectin 1, sialoadhesin [Source:MGI Symbol;Acc:MGI:99668]	-
ENSMUSG00000025982	9312	9768	9061	7717	8905	9920	51.60248092235	50.4153867573762	51.3305734883109	44.7855528530392	44.7562684418153	56.2082880968575	9263.97746000451	8804.95242021047	0.0733320792870777	0.671441048301264	0.973274341603194	Sf3b1	1	54985169	55027481	-	11370	protein_coding	splicing factor 3b, subunit 1 [Source:MGI Symbol;Acc:MGI:1932339]	-
ENSMUSG00000008683	9412	7897	10741	5859	7359	12988	94.5806854237569	73.9115847447955	110.341180615056	61.6603323606662	67.0705199307941	133.451632272994	9289.02376028767	8734.31549122311	0.0888337130486114	0.771449028499206	0.98033034888144	Rps15a	7	118104372	118116188	-	6270	protein_coding	ribosomal protein S15A [Source:MGI Symbol;Acc:MGI:2389091]	-
ENSMUSG00000028656	9001	7605	8473	9868	10776	8491	162.313985025882	127.730388962556	156.197743817712	186.361477234511	176.24430519854	156.561542396408	8284.21035505398	9638.02195431989	-0.218400422637921	0.226284254062211	0.868311224855797	Cap1	4	122859047	122886056	-	3494	protein_coding	CAP, adenylate cyclase-associated protein 1 (yeast) [Source:MGI Symbol;Acc:MGI:88262]	-
ENSMUSG00000064363	5480	8713	7775	12706	15989	3423	250.564430832371	371.053398271651	363.422348740514	608.428483891392	663.059490920613	160.031999879188	7212.0847555892	10481.0378490178	-0.539305340017694	0.186032856603211	0.839475245675349	mt-Nd4	MT	10167	11544	+	1378	protein_coding	mitochondrially encoded NADH dehydrogenase 4 [Source:MGI Symbol;Acc:MGI:102498]	-
ENSMUSG00000021910	8076	9749	7548	10127	11232	7273	38.5546056691884	43.348079711377	36.8369969538238	50.631709406405	48.6328120016517	35.5021467234498	8326.48427419756	9450.35830332518	-0.182656934546899	0.362318618879019	0.915105590771649	Nisch	14	31170930	31216946	-	13198	protein_coding	nischarin [Source:MGI Symbol;Acc:MGI:1928323]	-
ENSMUSG00000079477	10717	9852	8767	8354	8877	7330	258.714519479239	221.514323025762	216.356999513636	211.204840685359	194.359656771773	180.930847832356	9659.90399072907	8133.22405475243	0.248184952323598	0.144287328739123	0.814540205555837	Rab7	6	87999106	88045270	-	2610	protein_coding	RAB7, member RAS oncogene family [Source:MGI Symbol;Acc:MGI:105068]	-
ENSMUSG00000002602	8147	7049	10060	10000	9716	8907	101.990299062395	82.1899085292537	128.745334820746	131.106122666482	110.316630073838	114.012816119958	8368.075761871	9504.85455983254	-0.183787232893656	0.389657336252854	0.920399165311609	Axl	7	25757273	25788705	-	5033	protein_coding	AXL receptor tyrosine kinase [Source:MGI Symbol;Acc:MGI:1347244]	-
ENSMUSG00000016256	10962	8274	8574	9178	9249	7551	479.307137518676	336.953097216074	383.24804581879	420.275406312375	366.784698529558	337.590051954725	9183.85230140994	8610.71248796354	0.0929593505789083	0.644554694138672	0.971475092824049	Ctsz	2	174427493	174439039	-	1441	protein_coding	cathepsin Z [Source:MGI Symbol;Acc:MGI:1891190]	-
ENSMUSG00000024679	8715	10373	8357	7431	8975	9668	316.487084526628	350.851078373043	310.249702515002	282.616612356874	295.607459484852	358.993275446985	9011.82896480609	8639.67601831116	0.0608671332425627	0.730624292562636	0.977379229731909	Ms4a6d	19	11586604	11604849	-	1735	protein_coding	membrane-spanning 4-domains, subfamily A, member 6D [Source:MGI Symbol;Acc:MGI:1916024]	-
ENSMUSG00000026042	3160	16270	8084	6460	11673	7785	20.7592314489433	99.5500720960284	54.2903778861123	44.4445518231404	69.5502996498073	52.2930384439607	8897.43855280093	8473.87733175564	0.0703727502722434	0.86672448291723	0.987760371382342	Col5a2	1	45374321	45503282	-	9591	protein_coding	collagen, type V, alpha 2 [Source:MGI Symbol;Acc:MGI:88458]	-
ENSMUSG00000005413	7988	12585	7722	8647	9305	6398	287.435224925467	421.779036842861	284.056088149575	325.85862231264	303.676120273738	235.40042393752	9240.83630424436	8046.87695378434	0.199619573181166	0.385608220934119	0.920399165311609	Hmox1	8	75093621	75100589	+	1751	protein_coding	heme oxygenase 1 [Source:MGI Symbol;Acc:MGI:96163]	-
ENSMUSG00000027940	8865	7079	8588	8979	9202	9928	91.7922967844624	68.2698968554717	90.9058650573533	97.3682340016537	86.4175714276463	105.111524962976	8114.03157306768	9340.32032739801	-0.20306210530933	0.296176597669998	0.899052818526522	Tpm3	3	90072649	90100902	+	6085	protein_coding	tropomyosin 3, gamma [Source:MGI Symbol;Acc:MGI:1890149]	-
ENSMUSG00000018927	12297	14120	6525	6183	5666	7308	431.641108776725	461.623767091846	234.140485097611	227.292286595934	180.381721838933	262.290908112396	10752.320668429	6389.60738410888	0.750898801575266	0.00672382751065917	0.3232896667231	Ccl6	11	83587882	83593087	-	1795	protein_coding	chemokine (C-C motif) ligand 6 [Source:MGI Symbol;Acc:MGI:98263]	-
ENSMUSG00000112148	8725	6566	9665	8485	8099	10505	105.172213622668	73.7167695712592	119.099464548598	107.114743141433	88.5440351320929	129.477023681737	8275.7923934348	9029.7339277381	-0.125790634814993	0.599594761287237	0.964159488526025	Lilrb4a	10	51490956	51496611	+	5227	protein_coding	leukocyte immunoglobulin-like receptor, subfamily B, member 4A [Source:MGI Symbol;Acc:MGI:102701]	-
ENSMUSG00000003363	10444	8066	7674	10860	9506	5484	225.049252206451	161.882076415711	169.045991600082	245.076890322543	185.780810223425	120.828456805139	8637.58041479557	8570.91355083498	0.0111781706188775	0.967330132944941	0.9954172107569	Pld3	7	27532000	27553218	-	2924	protein_coding	phospholipase D family, member 3 [Source:MGI Symbol;Acc:MGI:1333782]	-
ENSMUSG00000061477	8127	7175	8879	8820	9161	9561	254.122599144945	208.960775745182	283.824222096052	288.830757203729	259.805441890621	305.687315954805	7996.49346519108	9146.50277064467	-0.193864773053588	0.30168017592548	0.90059389317384	Rps7	12	28630854	28635953	-	2015	protein_coding	ribosomal protein S7 [Source:MGI Symbol;Acc:MGI:1333818]	-
ENSMUSG00000028382	8793	8146	9198	7476	8836	9166	74.066795384916	63.9088091007622	79.2049379507129	65.9504250612819	67.5047790704146	78.9455047879183	8631.37868344568	8441.41436774642	0.0320903933185808	0.856709151999364	0.987380398662787	Ptbp3	4	59471868	59549364	-	7480	protein_coding	polypyrimidine tract binding protein 3 [Source:MGI Symbol;Acc:MGI:1923334]	-
ENSMUSG00000031375	3519	10527	7402	8236	14673	7116	36.3537078542426	101.289378537136	78.1719414562168	89.1061354693063	137.480370890371	75.1668683946997	6993.55468936898	9778.41418224435	-0.483580203479429	0.167612462211483	0.829385151728739	Bgn	X	73483602	73495933	+	6099	protein_coding	biglycan [Source:MGI Symbol;Acc:MGI:88158]	-
ENSMUSG00000038274	9508	8446	8419	7595	6563	10723	735.054674289569	608.150944112656	665.370208127501	614.922060283945	460.177315679124	847.632984241514	8697.68149080166	8325.95585400933	0.0630493692379243	0.795915720531186	0.984198244445704	Fau	19	6057888	6059524	+	815	protein_coding	Finkel-Biskis-Reilly murine sarcoma virus (FBR-MuSV) ubiquitously expressed (fox derived) [Source:MGI Symbol;Acc:MGI:102547]	-
ENSMUSG00000036908	7778	6704	7668	11405	11749	5901	172.498286115043	138.477970131258	173.848649445523	264.895121468268	236.325225512256	133.814609755096	7318.36076807532	9585.75943432342	-0.389394763789419	0.14221401010369	0.814540205555837	Unc93b1	19	3935186	3949340	+	2841	protein_coding	unc-93 homolog B1, TLR signaling regulator [Source:MGI Symbol;Acc:MGI:1859307]	-
ENSMUSG00000038733	9810	8377	9153	6946	8189	8654	78.7586189979489	62.6393782052559	75.1216154615215	58.4017268531125	59.6282807567561	71.0406697953227	9028.46451154239	7883.89504358347	0.195560919927248	0.285257383282172	0.896588697398914	Wdr26	1	181173228	181211552	-	7848	protein_coding	WD repeat domain 26 [Source:MGI Symbol;Acc:MGI:1923825]	-
ENSMUSG00000021451	11023	7422	8044	8464	8549	7328	90.4447201160975	56.7197358164503	67.4726620497002	72.7312231355609	63.619618485911	61.4794458142781	8757.23804732689	8071.5159443636	0.117626672155387	0.589684598886584	0.96047998158942	Sema4d	13	51685529	51793747	-	7679	protein_coding	sema domain, immunoglobulin domain (Ig), transmembrane domain (TM) and short cytoplasmic domain, (semaphorin) 4D [Source:MGI Symbol;Acc:MGI:109244]	-
ENSMUSG00000062070	7565	13638	6888	5914	7531	9140	212.40960881265	356.652892428266	197.710956224002	173.903519623872	191.783043299869	262.405234475807	9142.13400733129	7488.65173256857	0.287862646987613	0.292154354477757	0.897798102202501	Pgk1	X	106187100	106203699	+	2244	protein_coding	phosphoglycerate kinase 1 [Source:MGI Symbol;Acc:MGI:97555]	-
ENSMUSG00000018707	8865	7544	6682	8816	11301	6835	35.6722522629617	28.2737431218304	27.4872082815479	37.1522565410245	41.2440207903013	28.1223352456694	7606.72796530413	8861.74908703447	-0.22035007227439	0.302920081481363	0.901061965754448	Dync1h1	12	110601452	110666945	+	15658	protein_coding	dynein cytoplasmic 1 heavy chain 1 [Source:MGI Symbol;Acc:MGI:103147]	-
ENSMUSG00000027111	9605	6479	8540	7641	9137	8148	67.0560917872841	42.1287609539412	60.9496352313273	55.8666838628438	57.8544574564707	58.1638252185688	8158.25410941413	8242.1926989337	-0.0148060783356466	0.944625535486148	0.993386711644676	Itga6	2	71745616	71858416	+	9025	protein_coding	integrin alpha 6 [Source:MGI Symbol;Acc:MGI:96605]	-
ENSMUSG00000038178	9486	8273	7365	7966	9465	6937	59.5183636578007	48.3460196505115	47.240336755364	52.3443714511081	53.861793703014	44.504162063509	8275.66478336984	8041.20046722667	0.041440060575967	0.821781846407074	0.985042421353825	Slc43a2	11	75531694	75577575	+	10042	protein_coding	solute carrier family 43, member 2 [Source:MGI Symbol;Acc:MGI:2442746]	-
ENSMUSG00000005087	9794	9303	8314	6931	6915	8081	91.0698836441454	80.5689197159521	79.0309265430222	67.4951249513218	58.3175402840107	76.8317739135445	9024.70365427454	7295.67950311389	0.306878031250159	0.0912330651870642	0.743196713422516	Cd44	2	102811141	102901665	-	6776	protein_coding	CD44 antigen [Source:MGI Symbol;Acc:MGI:88338]	-
ENSMUSG00000029373	5252	10276	7984	8566	9438	7748	458.962848241029	836.385986766027	713.256460805222	783.95784332157	748.040512680437	692.314612587736	7694.62621067965	8520.96571912298	-0.147141833414447	0.539461421895593	0.951392218864074	Pf4	5	90772435	90773383	+	721	protein_coding	platelet factor 4 [Source:MGI Symbol;Acc:MGI:1888711]	-
ENSMUSG00000026043	3496	20566	5399	4018	9633	6101	22.4401085588288	122.951320856519	35.4273957270543	27.0100437000658	56.0799246556983	40.0419875484048	9430.52459924187	6421.89184777934	0.554335593303173	0.494362973148785	0.943093038490575	Col3a1	1	45311538	45349706	+	9816	protein_coding	collagen, type III, alpha 1 [Source:MGI Symbol;Acc:MGI:88453]	-
ENSMUSG00000028649	9319	7198	7081	8400	10193	6913	18.6982120996595	13.4515537086448	14.5243844491553	17.6511042901579	18.5491975225323	14.1826830847222	7787.38038069356	8406.1834215864	-0.110349028241744	0.593355439406156	0.961981596720816	Macf1	4	123349633	123684360	-	31402	protein_coding	microtubule-actin crosslinking factor 1 [Source:MGI Symbol;Acc:MGI:108559]	-
ENSMUSG00000024608	6364	8531	8107	9558	9868	6605	289.722457400547	361.727701499721	377.298026517836	455.70190092528	407.449192658715	307.458060185435	7564.89373328217	8608.06753002829	-0.18636852785966	0.384471499672294	0.920399165311609	Rps14	18	60774510	60778546	+	1384	protein_coding	ribosomal protein S14 [Source:MGI Symbol;Acc:MGI:98107]	-
ENSMUSG00000029622	8071	6154	7345	9910	10108	7201	99.4190911331293	70.6040755196539	92.4925201337904	127.843284719839	112.927576009616	90.697710422319	7134.41811154631	9008.35834376716	-0.336495910618734	0.118659714704095	0.789972994034638	Arpc1b	5	145114215	145130705	+	5115	protein_coding	actin related protein 2/3 complex, subunit 1B [Source:MGI Symbol;Acc:MGI:1343142]	-
ENSMUSG00000020585	7846	7534	8917	7217	8615	8551	278.822391272603	249.364597982149	323.944403738464	268.594969075034	277.668719250948	310.71149586651	8027.36407029857	8072.99421109237	-0.00820297903107838	0.963594300971264	0.994755925152712	Laptm4a	12	8921664	8938742	+	1773	protein_coding	lysosomal-associated protein transmembrane 4A [Source:MGI Symbol;Acc:MGI:108017]	-
ENSMUSG00000025492	5517	7723	9364	8937	10604	6357	512.697700308772	668.458204233867	889.594648878261	869.785109167352	893.759016467365	604.04830295739	7459.59311397973	8528.92500637493	-0.193294679450808	0.448656916767927	0.937437215755935	Ifitm3	7	141009586	141010770	-	678	protein_coding	interferon induced transmembrane protein 3 [Source:MGI Symbol;Acc:MGI:1913391]	-
ENSMUSG00000034342	9859	7580	7684	7604	8204	7528	50.3187508919095	36.0326354869983	40.0919068485341	40.6444188363918	37.9765027678912	39.2859868666467	8293.62800939398	7733.71219331172	0.100833390047685	0.591957130643571	0.961560482128034	Cbl	9	44142976	44234049	-	12345	protein_coding	Casitas B-lineage lymphoma [Source:MGI Symbol;Acc:MGI:88279]	-
ENSMUSG00000020368	8127	8662	7942	6947	8944	7826	109.11081126722	108.314236344355	109.003333410017	97.6779752940049	108.908467577027	107.433182319521	8139.46996032211	7830.05845935025	0.0558866863101152	0.711843744573558	0.976161710372367	Canx	11	50293961	50325673	-	4693	protein_coding	calnexin [Source:MGI Symbol;Acc:MGI:88261]	-
ENSMUSG00000059498	10430	7543	7519	7759	7472	7630	378.549491312722	254.983632513649	278.978551288984	294.921161188741	245.961738069449	283.154826056348	8416.77679004391	7600.71546445825	0.147143531971356	0.481505311788456	0.94051361736743	Fcgr3	1	171051174	171064935	-	1736	protein_coding	Fc receptor, IgG, low affinity III [Source:MGI Symbol;Acc:MGI:95500]	-
ENSMUSG00000058715	7031	5038	7787	11475	10483	6528	506.866682081994	338.270906677858	573.877493469388	866.345583408479	685.416514363925	481.191407968181	6589.55524740192	9440.53351457815	-0.518715313927584	0.0585715724977681	0.658846283982773	Fcer1g	1	171229572	171234365	-	874	protein_coding	Fc receptor, IgE, high affinity I, gamma polypeptide [Source:MGI Symbol;Acc:MGI:95496]	-
ENSMUSG00000025428	8134	8682	8207	7109	7748	8346	163.476263331245	162.517507598915	168.619322094361	149.630757041125	141.231794652478	171.510212958178	8238.74029522328	7701.71510069906	0.0972686241640642	0.550267472692615	0.95292860808948	Atp5a1	18	77773729	77782869	+	3135	protein_coding	ATP synthase, H+ transporting, mitochondrial F1 complex, alpha subunit 1 [Source:MGI Symbol;Acc:MGI:88115]	-
ENSMUSG00000019087	8652	8592	7349	7748	8252	7513	180.150580719168	166.626189064495	156.42990242133	168.954822536925	155.837045736789	159.953451622335	8090.45551069741	7793.63760709461	0.0539457325532762	0.731046638450319	0.977379229731909	Atp6ap1	X	74297097	74304721	+	3026	protein_coding	ATPase, H+ transporting, lysosomal accessory protein 1 [Source:MGI Symbol;Acc:MGI:109629]	-
ENSMUSG00000027698	11288	7891	8572	6328	6366	7657	135.393457643076	88.1541088525234	105.107864440048	79.4893551518595	69.2531678904753	93.9075255855783	9172.8834089175	6772.44431621102	0.43771220403776	0.0492263276151613	0.639356231287392	Nceh1	3	27182965	27284608	+	5253	protein_coding	neutral cholesterol ester hydrolase 1 [Source:MGI Symbol;Acc:MGI:2443191]	-
ENSMUSG00000018593	2846	12389	7101	5301	11394	8705	47.3383378391051	191.930590538054	120.745232757498	92.3416728783398	171.888434302067	148.049844676934	7245.81453872796	8297.7404549279	-0.195566819415199	0.628903803015819	0.968457435932921	Sparc	11	55394500	55423183	-	3788	protein_coding	secreted acidic cysteine rich glycoprotein [Source:MGI Symbol;Acc:MGI:98373]	-
ENSMUSG00000031246	8166	7544	9452	6038	7830	8627	156.007976406853	134.235982353433	184.60077176373	120.80707285224	135.672404393806	168.522656969821	8320.7013345635	7447.30982159114	0.159962219974554	0.446575414443569	0.937437215755935	Sh3bgrl	X	109095365	109197873	+	3298	protein_coding	SH3-binding domain glutamic acid-rich protein like [Source:MGI Symbol;Acc:MGI:1930849]	-
ENSMUSG00000058558	7813	7253	8050	7402	7425	9656	125.579814332852	108.579922511442	132.272713837642	124.598529797085	108.240752256301	158.693939360425	7631.98755587858	8154.78178306048	-0.0955711349475574	0.641021007694408	0.970663166900475	Rpl5	5	107900502	107909005	+	3920	protein_coding	ribosomal protein L5 [Source:MGI Symbol;Acc:MGI:102854]	-
ENSMUSG00000048612	11885	6779	6935	7475	7636	6745	59.4173569334681	31.5652777106587	35.4432044447572	39.1369668925534	34.6236137585554	34.4791990573102	8465.78900808999	7248.00518546991	0.224053140990111	0.382408840205389	0.920303182235087	Myof	19	37899036	38043577	-	12603	protein_coding	myoferlin [Source:MGI Symbol;Acc:MGI:1919192]	-
ENSMUSG00000006304	7922	6076	8084	8685	9255	7406	245.519244348943	175.387365058888	256.12346989951	281.891738665951	260.147379388751	234.690483697785	7313.12509174502	8390.0566809213	-0.198229112842441	0.336332346916476	0.907354166985895	Arpc2	1	74236084	74268209	+	2033	protein_coding	actin related protein 2/3 complex, subunit 2 [Source:MGI Symbol;Acc:MGI:1923959]	-
ENSMUSG00000030144	8695	11472	6607	7067	6953	6594	342.617231863497	421.025685390275	266.143763429409	291.632910218468	248.487288201354	265.674352036455	8748.89881002266	6845.89839415351	0.353918827209212	0.0976823171971324	0.75460030330535	Clec4d	6	123262111	123275265	+	1599	protein_coding	C-type lectin domain family 4, member d [Source:MGI Symbol;Acc:MGI:1298389]	-
ENSMUSG00000064339	8682	10315	8186	5489	7041	7410	345.781203610717	382.631455763249	333.292631158118	228.947895469218	254.336257272729	301.759450206584	8924.17586282371	6598.69290957982	0.435554545695302	0.0164290993131394	0.473468043224322	mt-Rnr2	MT	1094	2675	+	1582	Mt_rRNA	mitochondrially encoded 16S rRNA [Source:MGI Symbol;Acc:MGI:102492]	-
ENSMUSG00000034160	9732	9507	6223	5773	8690	7115	76.2191552604638	69.3482270493982	49.8234966356118	47.3505920085899	61.7268534101811	56.9767938001205	8351.95208980462	7097.96208374784	0.234691276033289	0.28487463053547	0.896588697398914	Ogt	X	101640060	101684351	+	8045	protein_coding	O-linked N-acetylglucosamine (GlcNAc) transferase (UDP-N-acetylglucosamine:polypeptide-N-acetylglucosaminyl transferase) [Source:MGI Symbol;Acc:MGI:1339639]	-
ENSMUSG00000035493	9204	10480	6806	6442	7231	6847	153.782939115804	163.088247964843	116.250776662224	112.723403269174	109.577715023336	116.974971064531	8678.09498448882	6797.78532578464	0.352351129295726	0.0640465692327915	0.675362450002366	Tgfbi	13	56609523	56639562	+	3771	protein_coding	transforming growth factor, beta induced [Source:MGI Symbol;Acc:MGI:99959]	-
ENSMUSG00000020422	7757	7923	7078	8089	9394	6627	43.7081457747873	41.5803446660679	40.7710147818298	47.733716743982	48.0077640007913	38.1809415200628	7489.49862787405	7956.65345522522	-0.0873126318530238	0.614208350109474	0.966133442602439	Tns3	11	8431652	8664535	-	11182	protein_coding	tensin 3 [Source:MGI Symbol;Acc:MGI:2443012]	-
ENSMUSG00000030104	9732	9022	7755	5967	6797	7512	95.0229511964096	82.0463139652553	77.407062660995	61.016076359443	60.1916177300129	74.9968573364142	8725.02567556435	6727.10803201424	0.375194238279345	0.0413560502986671	0.609134341621834	Edem1	6	108828641	108859356	+	6453	protein_coding	ER degradation enhancer, mannosidase alpha-like 1 [Source:MGI Symbol;Acc:MGI:2180139]	-
ENSMUSG00000025393	7641	8691	7638	7198	7998	7539	113.626548551018	120.373032840203	116.113212474673	112.099398548693	107.870662672986	114.631620075314	7881.77629861086	7532.58848956016	0.0653996277535066	0.658936396146718	0.973274341603194	Atp5b	10	128083273	128090391	+	4237	protein_coding	ATP synthase, H+ transporting mitochondrial F1 complex, beta subunit [Source:MGI Symbol;Acc:MGI:107801]	-
ENSMUSG00000015305	8275	8077	7549	7674	8085	7035	60.8522476384712	55.3208114818786	56.7505948712906	59.100647799127	53.9238606011781	52.8973352868352	7872.11665410842	7553.36866194751	0.0596395295975567	0.701821044739943	0.975193016665673	Sash1	10	8722219	8886070	-	8568	protein_coding	SAM and SH3 domain containing 1 [Source:MGI Symbol;Acc:MGI:1917347]	-
ENSMUSG00000022797	7460	7297	8697	6151	7721	9018	75.9953820824186	69.2344998534585	90.5712198035561	65.6229768262708	71.3369043674126	93.9333212049399	7748.95597166624	7587.6713312436	0.0303314628031655	0.88550090025622	0.989334316699296	Tfrc	16	32608920	32632794	+	6185	protein_coding	transferrin receptor [Source:MGI Symbol;Acc:MGI:98822]	-
ENSMUSG00000000346	8051	6558	7870	7629	7415	8706	174.920176979996	132.706236029502	174.798292181486	173.587928732313	146.114584822173	193.405943397769	7433.36053233574	7906.14599890078	-0.0889552708704493	0.658807293297684	0.973274341603194	Dazap2	15	100615349	100620761	+	2900	protein_coding	DAZ associated protein 2 [Source:MGI Symbol;Acc:MGI:1344344]	-
ENSMUSG00000026656	8229	8391	7286	6755	8359	7177	89.5481417249218	85.0458398559287	81.0533657868578	76.9833301277135	82.5004224535007	79.8570997573147	7864.61584494614	7362.97043183118	0.0950727569940417	0.530965496067139	0.949692193345549	Fcgr2b	1	170958617	170976547	-	5790	protein_coding	Fc receptor, IgG, low affinity IIb [Source:MGI Symbol;Acc:MGI:95499]	-
ENSMUSG00000000078	7052	5638	9985	6719	5030	11772	101.189848539929	75.3493571379355	146.468786291042	100.969709821018	65.4613502117151	172.717350514535	7535.88677119381	7912.44824914609	-0.0703364492105355	0.839489676092468	0.986409160415139	Klf6	13	5861482	5870394	+	4391	protein_coding	Kruppel-like factor 6 [Source:MGI Symbol;Acc:MGI:1346318]	zf-C2H2
ENSMUSG00000028961	8201	9356	7632	7050	6898	7027	80.1488362838131	85.1629035466767	76.2502272206114	72.157478880593	61.1428855439401	70.2200984952951	8274.54052071899	6971.45472767803	0.247281552351742	0.130373188681595	0.80392413561675	Pgd	4	149149991	149166771	-	6447	protein_coding	phosphogluconate dehydrogenase [Source:MGI Symbol;Acc:MGI:97553]	-
ENSMUSG00000021546	7200	7887	8077	6848	7927	8170	70.1592399363108	71.5803895407666	80.4590375628121	69.8840322629909	70.0573279363785	81.4020809431308	7633.69508825614	7604.31357206964	0.00556435029436788	0.973426233908645	0.996542882793468	Hnrnpk	13	58391142	58403343	-	6466	protein_coding	heterogeneous nuclear ribonucleoprotein K [Source:MGI Symbol;Acc:MGI:99894]	-
ENSMUSG00000049103	5062	3647	8657	7725	9441	11564	47.1806070257535	31.6597137810547	82.4861763400799	75.4052694720947	79.8089712279163	110.207344513309	5794.42117812762	9533.24148042431	-0.718342096037655	0.0262747942890745	0.542388770083559	Ccr2	9	124101950	124113557	+	6760	protein_coding	chemokine (C-C motif) receptor 2 [Source:MGI Symbol;Acc:MGI:106185]	-
ENSMUSG00000019997	2140	8959	8935	5928	11582	8483	47.1285409732571	183.763644623694	201.157926221608	136.722578817722	231.337540339633	191.020844248379	6567.64453427342	8498.65544085308	-0.371869284263458	0.373146615438671	0.919780484363165	Ctgf	10	24595442	24598683	+	2861	protein_coding	connective tissue growth factor [Source:MGI Symbol;Acc:MGI:95537]	-
ENSMUSG00000045962	8297	6386	7097	7713	9824	6641	22.903316953375	16.4185970699717	20.0273952877458	22.2978222603682	24.5956315467214	18.7444130172883	7197.54045785752	7960.18028718028	-0.145352526965595	0.474676790165444	0.939600992080818	Wnk1	6	119923969	120038672	-	22825	protein_coding	WNK lysine deficient protein kinase 1 [Source:MGI Symbol;Acc:MGI:2442092]	-
ENSMUSG00000043131	8076	7409	8158	6351	7446	8480	106.141778394232	90.6941932585461	109.608976385879	87.4166153479543	88.7575719339867	113.958565444868	7805.63348793404	7390.13628753046	0.0789102454664314	0.678514314870849	0.973274341603194	Mob1a	6	83326016	83343776	+	4794	protein_coding	MOB kinase activator 1A [Source:MGI Symbol;Acc:MGI:2442631]	-
ENSMUSG00000022500	8840	5880	7549	8075	7332	7698	108.025786181826	66.9240683884832	94.3054881414309	103.342633954553	81.2624587360372	96.1865059756652	7376.23760157589	7692.27279737217	-0.0605278233784624	0.787981377146624	0.98256789748412	Litaf	16	10959275	11066157	-	5156	protein_coding	LPS-induced TN factor [Source:MGI Symbol;Acc:MGI:1929512]	zf-LITAF-like
ENSMUSG00000031799	5889	8939	7042	6318	9435	7629	168.428327654624	238.118071770244	205.893186158407	189.240910348315	244.741613156821	223.101386208132	7168.61753971133	7691.18024228716	-0.101520622461798	0.617999184548965	0.967242498698729	Tpm4	8	72134975	72153142	+	2203	protein_coding	tropomyosin 4 [Source:MGI Symbol;Acc:MGI:2449202]	-
ENSMUSG00000079227	8828	5735	7125	7105	8170	8127	65.9503048151665	39.9041204305902	54.4141341167934	55.5879156364448	55.3565315324007	62.079157461962	7181.90389358594	7753.47894011605	-0.110505277045365	0.615745907473086	0.966784008804076	Ccr5	9	124121543	124147699	+	8434	protein_coding	chemokine (C-C motif) receptor 5 [Source:MGI Symbol;Acc:MGI:107182]	-
ENSMUSG00000025016	8038	8718	7951	5134	6600	8403	82.429919206447	83.269043230464	83.3548735740674	55.1384510150225	61.3865377379483	88.1114417334386	8130.21633350656	6680.23619398397	0.283409091900419	0.190576163885513	0.839475245675349	Tm9sf3	19	41210842	41264004	-	6144	protein_coding	transmembrane 9 superfamily member 3 [Source:MGI Symbol;Acc:MGI:1914262]	-
ENSMUSG00000028238	15092	8808	7535	4444	3888	5017	350.110479504284	190.311686237631	178.6956340236	107.967784269164	81.8044448167581	119.004528062222	10377.3738733003	4455.86502427888	1.21970245069168	1.98053140490306e-05	0.0116348602609575	Atp6v0d2	4	19876841	19922605	-	2716	protein_coding	ATPase, H+ transporting, lysosomal V0 subunit D2 [Source:MGI Symbol;Acc:MGI:1924415]	-
ENSMUSG00000020849	7140	7750	7809	6508	7356	8088	175.182722630952	177.102462591352	195.866811770473	167.225471452323	163.691870758551	202.906179734934	7479.17473059475	7283.67207971111	0.0382255862584655	0.825682943164773	0.985472745062213	Ywhae	11	75732869	75765845	+	2568	protein_coding	tyrosine 3-monooxygenase/tryptophan 5-monooxygenase activation protein, epsilon polypeptide [Source:MGI Symbol;Acc:MGI:894689]	-
ENSMUSG00000079641	7850	6072	9090	5617	6132	9815	344.912222668842	248.485200929576	408.296053919794	258.467044427595	244.361850763863	440.950971300063	7632.057903356	7190.80512227248	0.0859184677111309	0.760268584914388	0.978199652611116	Rpl39	X	37082520	37085402	-	1434	protein_coding	ribosomal protein L39 [Source:MGI Symbol;Acc:MGI:1914498]	-
ENSMUSG00000019877	8117	7758	8154	5722	6915	7901	99.3062074417633	88.4016687374774	101.98209486433	73.3146099845953	76.7300297018363	98.8380079462827	7926.80817882588	6810.19435956282	0.219043130601967	0.248536844965421	0.884096486132191	Serinc1	10	57515774	57532530	-	5150	protein_coding	serine incorporator 1 [Source:MGI Symbol;Acc:MGI:1926228]	-
ENSMUSG00000040613	9261	4762	7093	7801	8050	7253	215.953684837899	103.424150721164	169.084993782454	190.508710476777	170.25149985918	172.934436754256	7012.52665127199	7661.88891262522	-0.127793288783496	0.628127529713442	0.968348025976565	Apobec1	6	122577792	122602444	-	2702	protein_coding	apolipoprotein B mRNA editing enzyme, catalytic polypeptide 1 [Source:MGI Symbol;Acc:MGI:103298]	-
ENSMUSG00000029614	6944	6834	6528	7706	8087	8017	139.33754148325	127.721274418287	133.909364309607	161.938182519789	147.176410255724	164.486926793212	6689.55481884207	7901.33353168717	-0.240169078995528	0.121300950976499	0.791358600774606	Rpl6	5	121204481	121209241	+	3140	protein_coding	ribosomal protein L6 [Source:MGI Symbol;Acc:MGI:108057]	-
ENSMUSG00000031451	4880	5498	7150	9257	10797	6529	120.672546533749	126.626099326094	180.745323256405	239.729094076781	242.149785467242	165.080735785516	5794.89359015533	8758.59116927385	-0.595959583077466	0.0130394090015698	0.433908350958555	Gas6	8	13465374	13494490	-	2548	protein_coding	growth arrest specific 6 [Source:MGI Symbol;Acc:MGI:95660]	-
ENSMUSG00000022817	8085	6784	7098	6841	7780	7521	143.374823438991	112.049145448091	128.677092176597	127.04988815979	125.130966898055	136.3733572608	7251.00782483464	7335.07381128495	-0.0166465282983553	0.923135041118021	0.99044564401359	Itgb5	16	33829665	33949338	+	3553	protein_coding	integrin beta 5 [Source:MGI Symbol;Acc:MGI:96614]	-
ENSMUSG00000030084	9532	9109	5637	7330	7929	4191	66.333302963415	59.0402419877894	40.1021812339068	53.421169159911	50.0447286291918	29.8212828278579	7960.3551697073	6411.89690923622	0.312079962874748	0.258197689796676	0.888623594852284	Plxna1	6	89316314	89362620	-	9054	protein_coding	plexin A1 [Source:MGI Symbol;Acc:MGI:107685]	-
ENSMUSG00000021270	6347	9069	7608	5528	6850	8263	101.731051596028	135.386161445017	124.660226261931	92.792931412436	99.5790407967125	135.420327547089	7556.17806431569	6846.35556557024	0.142348131140442	0.511827349344041	0.948673287685365	Hsp90aa1	12	110690605	110702728	-	3931	protein_coding	heat shock protein 90, alpha (cytosolic), class A member 1 [Source:MGI Symbol;Acc:MGI:96250]	-
ENSMUSG00000055435	5265	4321	7739	7627	9726	8973	40.2537681372844	30.7696296569297	60.4874649169978	61.0694117098207	67.4426710377412	70.1466450520384	5758.36514155628	8698.51713876415	-0.595166830473138	0.019913693663163	0.511196230270843	Maf	8	115682942	115707794	-	8241	protein_coding	avian musculoaponeurotic fibrosarcoma oncogene homolog [Source:MGI Symbol;Acc:MGI:96909]	TF_bZIP
ENSMUSG00000044533	5861	9023	7300	6591	8284	6571	201.79421462163	289.346200970338	256.940296587446	237.656734834548	258.683906859449	231.328705960812	7273.73051128139	7075.26694645164	0.0399153386840589	0.837038651579346	0.986409160415139	Rps2	17	24718116	24721929	+	1830	protein_coding	ribosomal protein S2 [Source:MGI Symbol;Acc:MGI:105110]	-
ENSMUSG00000045817	6602	6116	7348	8669	8632	6217	117.83895810186	101.674182289462	134.077188007448	162.048196408858	139.738841103287	113.463274499284	6631.8201847876	7788.29390896406	-0.231925827584335	0.262999339288897	0.892876618870551	Zfp36l2	17	84183931	84187947	-	3530	protein_coding	zinc finger protein 36, C3H type-like 2 [Source:MGI Symbol;Acc:MGI:107945]	-
ENSMUSG00000024087	2879	10451	7266	5503	10034	7344	35.3738009508728	119.59905501083	91.2657501351169	70.8111097101862	111.816653689986	92.2643236904669	6709.06222649918	7489.76022524337	-0.15880848082647	0.664993904908176	0.973274341603194	Cyp1b1	17	79706953	79715041	-	5128	protein_coding	cytochrome P450, family 1, subfamily b, polypeptide 1 [Source:MGI Symbol;Acc:MGI:88590]	-
ENSMUSG00000023992	7704	5239	7140	9516	8890	4930	98.1409463421267	62.1601714071541	92.9832133139519	126.955121511522	102.713625736523	64.2158089994941	6656.10394185533	7723.04447368798	-0.214516037590035	0.447320952307075	0.937437215755935	Trem2	17	48346401	48354147	+	4946	protein_coding	triggering receptor expressed on myeloid cells 2 [Source:MGI Symbol;Acc:MGI:1913150]	-
ENSMUSG00000047675	7414	7396	7765	5291	6459	9087	270.644913673601	251.462962704762	289.775136707946	202.277172507399	213.847857781204	339.178947072172	7445.46635769516	6926.60181655405	0.1042255107051	0.658317047362597	0.973274341603194	Rps8	4	117153827	117156243	-	1726	protein_coding	ribosomal protein S8 [Source:MGI Symbol;Acc:MGI:98166]	-
ENSMUSG00000025132	6136	5783	5899	9919	10782	4859	171.218028758694	150.295913238307	168.27318280888	289.863716893632	272.870006235579	138.634752826782	5876.09707012511	8414.49078163607	-0.51804162193264	0.0589542023606142	0.659992774106233	Arhgdia	11	120578104	120581624	-	2258	protein_coding	Rho GDP dissociation inhibitor (GDI) alpha [Source:MGI Symbol;Acc:MGI:2178103]	-
ENSMUSG00000020048	7073	8264	7197	6181	7695	6855	110.527720669145	120.278416544914	114.971826266849	101.1551793196	109.060757955212	109.530756354857	7407.56540849854	6849.90021737951	0.112911549331096	0.457705443957139	0.938637879053972	Hsp90b1	10	86690209	86705509	-	4032	protein_coding	heat shock protein 90, beta (Grp94), member 1 [Source:MGI Symbol;Acc:MGI:98817]	-
ENSMUSG00000037242	8333	6101	7159	6549	7787	7308	79.8899053085706	54.4780290798686	70.164148387581	65.7547816285187	67.7100338391763	71.639102261374	7141.94752680671	7161.91512882414	-0.00406280118059436	0.983508429570878	0.998062580354915	Clic4	4	135213969	135272814	-	6572	protein_coding	chloride intracellular channel 4 (mitochondrial) [Source:MGI Symbol;Acc:MGI:1352754]	-
ENSMUSG00000021282	6624	7851	7966	6364	5689	8624	61.1961398524825	67.5551588688011	75.2343855056951	61.5737636698076	47.6685531202048	81.4654618818996	7391.65560153518	6910.51544042684	0.0971500932056112	0.674400559545275	0.973274341603194	Eif5	12	111538016	111546752	+	6820	protein_coding	eukaryotic translation initiation factor 5 [Source:MGI Symbol;Acc:MGI:95309]	-
ENSMUSG00000036478	7423	9124	6658	6264	5195	8439	88.6467367432562	101.484193958747	81.2829495483026	78.3423989905769	56.2679607612187	103.046999589312	7608.42038044033	6662.13936702479	0.191682598638355	0.432846745894693	0.931633818053153	Btg1	10	96617006	96622809	+	5276	protein_coding	B cell translocation gene 1, anti-proliferative [Source:MGI Symbol;Acc:MGI:88215]	-
ENSMUSG00000042129	7349	4605	7024	7621	9238	7102	50.280993898658	29.3450651812399	49.1283841910356	54.6071351538065	57.325241875845	49.6840907044207	6299.88116929639	7907.80120561425	-0.328009923679822	0.167318241088618	0.829385151728739	Rassf4	6	116633008	116673952	-	9209	protein_coding	Ras association (RalGDS/AF-6) domain family member 4 [Source:MGI Symbol;Acc:MGI:2386853]	-
ENSMUSG00000006333	7134	6044	6956	7165	7303	8301	178.228069129696	140.636254128095	177.653980131227	187.46535415149	165.47661536394	212.048147440595	6653.31375685011	7570.83171349413	-0.186378171745578	0.329047234913491	0.907254242178736	Rps9	7	3703993	3706897	+	2522	protein_coding	ribosomal protein S9 [Source:MGI Symbol;Acc:MGI:1924096]	-
ENSMUSG00000027620	6578	7068	7987	6146	6534	8585	59.6687815454659	59.714483303822	74.0643739450791	58.3858599356169	53.7557297701317	79.6259581859599	7139.30394068471	7077.29915387618	0.0126004715482916	0.953231813879897	0.994044512352639	Rbm39	2	156147239	156180238	-	6946	protein_coding	RNA binding motif protein 39 [Source:MGI Symbol;Acc:MGI:2157953]	-
ENSMUSG00000027828	7149	9035	7551	4837	6226	8019	107.966513368425	127.087189086971	116.579079333298	76.5035682429291	85.2796143056353	123.829769550646	7794.55481530749	6331.10997152957	0.300033019309868	0.181030318910593	0.839167554185251	Ssr3	3	65379655	65392623	-	4172	protein_coding	signal sequence receptor, gamma [Source:MGI Symbol;Acc:MGI:1914687]	-
ENSMUSG00000052160	6505	5273	6832	8667	8713	6605	118.388172520314	89.3817029316302	127.110446669608	165.19299881577	143.820588464419	122.912176573265	6159.90978426118	7944.99874456535	-0.367171801577204	0.0819318584778833	0.718198738843224	Pld4	12	112760655	112768990	+	3462	protein_coding	phospholipase D family, member 4 [Source:MGI Symbol;Acc:MGI:2144765]	-
ENSMUSG00000010277	7325	6437	6314	7208	8759	6249	52.4580026515095	42.9355932912461	46.2254417995876	54.0605829468281	56.891970950403	45.7589149734277	6620.08028259243	7325.58645832797	-0.14614045806397	0.416226465224884	0.927746270294233	2610507B11Rik	11	78261752	78290623	+	8798	protein_coding	RIKEN cDNA 2610507B11 gene [Source:MGI Symbol;Acc:MGI:1919753]	-
ENSMUSG00000024066	8988	8185	5394	6764	7528	5395	61.7227219665234	52.3516685158426	37.8673854118265	48.6460330074445	46.8871622132738	37.8821419463891	7406.97588075679	6503.83463470872	0.187599696907432	0.410703265325159	0.926635049795965	Xdh	17	73883895	73950196	-	9175	protein_coding	xanthine dehydrogenase [Source:MGI Symbol;Acc:MGI:98973]	-
ENSMUSG00000001847	6748	6342	7038	7278	8242	6541	94.5663987541208	82.7785571115022	100.828524213605	106.815838205929	104.757884239129	93.7274923018571	6645.07192073246	7293.10547109819	-0.134288260585239	0.427999335763946	0.929380063898339	Rac1	5	143503634	143528036	-	4496	protein_coding	Rac family small GTPase 1 [Source:MGI Symbol;Acc:MGI:97845]	-
ENSMUSG00000030894	7834	7489	6181	7196	7826	5464	95.5840466661397	85.1050858086045	77.096197886549	91.9506545754719	86.6032162173924	68.1669100217147	7072.97450410327	6769.39137649235	0.0632863531699481	0.743852292026993	0.977379229731909	Tpp1	7	105744811	105752235	-	5164	protein_coding	tripeptidyl peptidase I [Source:MGI Symbol;Acc:MGI:1336194]	-
ENSMUSG00000062078	7692	7674	7148	5331	7074	7034	34.0295631137325	31.6204998126764	32.3276408886404	24.6994683477947	28.3840579584867	31.8185609128142	7414.05661499694	6424.61352801265	0.206635132141632	0.231625535884329	0.873884980573958	Qk	17	10202601	10319854	-	14242	protein_coding	quaking [Source:MGI Symbol;Acc:MGI:97837]	-
ENSMUSG00000032216	3194	11187	6621	4725	8417	7724	18.3399273911928	59.8282329289932	38.8649988674696	28.4136049409678	43.8341267288865	45.3488247936251	6823.2607346909	6856.10789131594	-0.00691708438920386	0.984763046827761	0.998412118498068	Nedd4	9	72662346	72749852	+	10973	protein_coding	neural precursor cell expressed, developmentally down-regulated 4 [Source:MGI Symbol;Acc:MGI:97297]	-
ENSMUSG00000020612	7219	7933	7243	5697	6716	6996	105.264238934727	107.738544696885	107.967903794931	86.998518544831	88.8191948721496	104.307295594243	7368.97864739912	6431.22656014691	0.1963870600302	0.227511049870531	0.869406412000902	Prkar1a	11	109649405	109669656	+	4321	protein_coding	protein kinase, cAMP dependent regulatory, type I, alpha [Source:MGI Symbol;Acc:MGI:104878]	-
ENSMUSG00000051439	7425	8010	6041	7066	6649	6513	297.599361862479	299.018384857267	247.523675187625	296.599896773404	241.704202848536	266.917892687419	7050.58922073567	6725.51938802814	0.0681630052949912	0.702239767964539	0.975193016665673	Cd14	18	36725074	36726736	-	1572	protein_coding	CD14 antigen [Source:MGI Symbol;Acc:MGI:88318]	-
ENSMUSG00000026177	7590	7236	6421	7714	7614	5128	129.074854131051	114.611517506098	111.62845356072	137.385635304843	117.437033173063	89.1679855162757	6994.54067665409	6771.61900129344	0.0467309704443212	0.823095870282304	0.985042421353825	Slc11a1	1	74375195	74386062	+	3705	protein_coding	solute carrier family 11 (proton-coupled divalent metal ion transporters), member 1 [Source:MGI Symbol;Acc:MGI:1345275]	-
ENSMUSG00000001525	6274	7698	5426	7297	8806	6071	118.817331071387	135.782256844721	105.047915567885	144.72429729278	151.25379887752	117.559189436731	6357.51670860924	7310.13055119576	-0.20142502724893	0.293843114737418	0.898834483343326	Tubb5	17	35833921	35838306	-	3327	protein_coding	tubulin, beta 5 class I [Source:MGI Symbol;Acc:MGI:107812]	-
ENSMUSG00000026553	6556	7211	6413	6731	7626	6896	43.8180974775053	44.8889973917381	43.8175593462669	47.1146519956029	46.2278509959347	47.127336642863	6637.85629853431	7035.81243271928	-0.0839862981297581	0.563753869752802	0.956030820146844	Copa	1	172082529	172122330	+	9427	protein_coding	coatomer protein complex subunit alpha [Source:MGI Symbol;Acc:MGI:1334462]	-
ENSMUSG00000021728	7554	9896	6671	4745	5191	7337	68.9189235922972	84.0912928534649	62.2192565313224	45.3377065230235	42.9541239258661	68.4449004291315	7897.43346439764	5751.15427462001	0.457590004908592	0.0536910209201646	0.653008866168437	Emb	13	117208536	117274415	+	6906	protein_coding	embigin [Source:MGI Symbol;Acc:MGI:95321]	-
ENSMUSG00000020053	9126	4813	7017	6559	7702	6044	58.0574440206205	28.5182680636978	45.6353405281389	43.6995438184577	44.4399225643874	39.3154250190612	6957.22508231347	6706.94582490097	0.0528129982089933	0.838724064778396	0.986409160415139	Igf1	10	87858265	87937042	+	9904	protein_coding	insulin-like growth factor 1 [Source:MGI Symbol;Acc:MGI:96432]	-
ENSMUSG00000051223	7163	8117	7107	5074	5665	8088	111.906370023765	118.109611478755	113.505928105458	83.0179767775888	80.2697856223269	129.199868474909	7361.05940752653	6267.48619700348	0.232065482995948	0.303913752326132	0.901061965754448	Bzw1	1	58392898	58407353	+	4033	protein_coding	basic leucine zipper and W2 domains 1 [Source:MGI Symbol;Acc:MGI:1914132]	-
ENSMUSG00000026219	7900	7510	6687	5586	7010	6472	29.9834029315726	26.5474984658817	25.9452299605888	22.2032518915422	24.130381009471	25.1161697726122	7274.78546876739	6302.21104794458	0.207029726209396	0.202663121632039	0.8493372698218	Trip12	1	84721189	84840516	-	16601	protein_coding	thyroid hormone receptor interactor 12 [Source:MGI Symbol;Acc:MGI:1309481]	-
ENSMUSG00000040659	6640	4886	6603	9133	8859	5042	175.710115126881	120.423704843149	178.625045561117	253.10688932252	212.620784975058	136.424571041415	6006.0665242632	7617.69122351057	-0.342964323771962	0.199603979030215	0.847110635095168	Efhd2	4	141858142	141874920	-	2381	protein_coding	EF hand domain containing 2 [Source:MGI Symbol;Acc:MGI:106504]	-
ENSMUSG00000032412	7197	6724	7237	5364	6446	8133	189.811898176053	165.16935466783	195.120488042691	148.15711874845	154.189415576326	219.322795871919	6982.59460464226	6621.69409711041	0.0765661963065428	0.717668190605154	0.976161710372367	Atp1b3	9	96332655	96364442	-	2389	protein_coding	ATPase, Na+/K+ transporting, beta 3 polypeptide [Source:MGI Symbol;Acc:MGI:107788]	-
ENSMUSG00000075700	7275	7185	7809	4659	5709	8243	133.403714367888	122.713271451051	146.387070031017	89.4724767333321	94.9483230502301	154.554372305447	7348.20181482862	6188.40465959139	0.247835422567218	0.309408973474566	0.904042562153729	Selenot	3	58576636	58593133	+	3436	protein_coding	selenoprotein T [Source:MGI Symbol;Acc:MGI:1916477]	-
ENSMUSG00000039630	6355	6784	6667	6533	7972	6351	34.5209775830306	34.3228393634854	37.0228934703601	37.1656740648346	39.2759910602991	35.275299948382	6524.35564191517	6884.89524709783	-0.0776385681268555	0.613652130528817	0.966081492650706	Hnrnpu	1	178321108	178337797	-	11599	protein_coding	heterogeneous nuclear ribonucleoprotein U [Source:MGI Symbol;Acc:MGI:1858195]	-
ENSMUSG00000026879	7051	7471	6755	6061	6882	6442	140.722717150342	138.874360301852	137.819675229657	126.683369538189	124.57201727119	131.460502969907	7001.67771482296	6419.61133413986	0.125227271685319	0.393177671619634	0.920399165311609	Gsn	2	35256380	35307892	+	3157	protein_coding	gelsolin [Source:MGI Symbol;Acc:MGI:95851]	-
ENSMUSG00000056737	11289	6560	6966	5025	5001	5795	281.251419491608	152.220423883515	177.41694286179	131.110399556604	113.002600033408	147.622909956483	8208.59146750205	5263.80597755883	0.641040212483919	0.0124924504390113	0.425207341206959	Capg	6	72544391	72562983	+	2529	protein_coding	capping protein (actin filament), gelsolin-like [Source:MGI Symbol;Acc:MGI:1098259]	-
ENSMUSG00000073490	5901	2956	7201	8671	9081	6778	108.650990229549	50.6923402783	135.541802381806	167.201082626051	151.64709015968	127.605886876193	5361.55224239934	8117.35315799859	-0.59841026822635	0.0591696424286112	0.660641168460971	Ifi207	1	173723427	173741747	-	3422	protein_coding	interferon activated gene 207 [Source:MGI Symbol;Acc:MGI:2138302]	-
ENSMUSG00000032336	7452	6062	7531	5672	7174	6655	76.1231165723366	57.6752497655223	78.6445683796195	60.6794675492483	66.4656747809235	69.5108894555561	6962.16508030365	6444.7977954667	0.111350515742247	0.558989154096922	0.954702158075066	Nptn	9	58582240	58657955	+	6168	protein_coding	neuroplastin [Source:MGI Symbol;Acc:MGI:108077]	-
ENSMUSG00000071713	7919	8070	5595	7069	6523	5264	68.56556315457	65.0787311352544	49.5231392530485	64.0996282619769	51.2242271316337	46.6028692993297	7082.03868399156	6260.78176707671	0.177864935174187	0.402301480868603	0.924029403885955	Csf2rb	15	78325752	78353847	+	7277	protein_coding	colony stimulating factor 2 receptor, beta, low-affinity (granulocyte-macrophage) [Source:MGI Symbol;Acc:MGI:1339759]	-
ENSMUSG00000020611	8492	7056	6751	5431	5826	6865	83.3288512730829	64.4872443440622	67.7213939351226	55.8119295067896	51.8499355968283	68.8790300258259	7353.31464251729	6022.90001546875	0.287957987321781	0.147114789047319	0.817431516744145	Gna13	11	109362831	109401369	+	6421	protein_coding	guanine nucleotide binding protein, alpha 13 [Source:MGI Symbol;Acc:MGI:95768]	-
ENSMUSG00000030342	11841	9108	6286	3731	4151	5290	365.002273015543	261.492987866692	198.086070085388	120.44652140334	116.051899388823	166.733908777466	8955.13317448	4379.19108272126	1.03208235459357	8.53884751909924e-05	0.0294673621538088	Cd9	6	125460266	125494791	-	2044	protein_coding	CD9 antigen [Source:MGI Symbol;Acc:MGI:88348]	-
ENSMUSG00000021281	7416	8314	6000	6043	6171	6308	93.7518328232406	97.892609029985	77.5414052785394	80.0063512890002	70.7551284411973	81.5385158020037	7128.33194852309	6151.55476202804	0.21267841031671	0.230070420708343	0.872287830255066	Tnfaip2	12	111442469	111455018	+	4984	protein_coding	tumor necrosis factor, alpha-induced protein 2 [Source:MGI Symbol;Acc:MGI:104960]	-
ENSMUSG00000031659	9190	6254	5996	6168	6827	5740	85.9993118777544	54.5088700543196	57.360570275603	60.4485175652208	57.943096360161	54.9227695422834	7078.53671377417	6200.13121179123	0.191136336757383	0.386103440689444	0.920399165311609	Adcy7	8	88272403	88329962	+	6733	protein_coding	adenylate cyclase 7 [Source:MGI Symbol;Acc:MGI:102891]	-
ENSMUSG00000025969	7077	7278	5775	6243	8075	5652	37.6540953655453	36.0665757636402	31.4114064568216	34.7870965320034	38.967081976904	30.7486637565777	6614.81896761953	6575.22802802376	0.00863064277722004	0.961662261541063	0.994746673627129	Nrp2	1	62703285	62818695	+	11842	protein_coding	neuropilin 2 [Source:MGI Symbol;Acc:MGI:1100492]	-
ENSMUSG00000039062	9910	5746	5867	8032	7095	3435	151.0032240425	81.5470067832637	91.3904940366645	128.173454673165	98.0521897101816	53.518062017213	7117.02879495433	6146.01333162278	0.211615293448216	0.523323810709289	0.949428770088616	Anpep	7	79821803	79861059	-	4135	protein_coding	alanyl (membrane) aminopeptidase [Source:MGI Symbol;Acc:MGI:5000466]	-
ENSMUSG00000027087	6997	8189	7001	4654	6164	7015	41.0330645665412	44.7283408101791	41.9715036876643	28.5831628348882	32.7851399058683	42.064024980595	7291.6608786957	5904.45691061538	0.304455798481981	0.125076890917374	0.79458359072503	Itgav	2	83724397	83806916	+	10744	protein_coding	integrin alpha V [Source:MGI Symbol;Acc:MGI:96608]	-
ENSMUSG00000027506	7179	5623	6993	6246	6475	7423	60.4149192772833	44.0735636201107	60.1611522819627	55.0483176528114	49.4210935096825	63.8735094232369	6549.77325183564	6696.6923867594	-0.0320104141140176	0.875971914087654	0.988576318232286	Tpd52	3	8925593	9004723	-	7487	protein_coding	tumor protein D52 [Source:MGI Symbol;Acc:MGI:107749]	-
ENSMUSG00000021948	7937	6392	6174	6953	6531	5918	90.203053244837	67.6599171482082	71.7304993617568	82.75588966883	67.3188786300894	68.7702954560618	6763.0159618797	6446.40573154875	0.0691879912312083	0.722103480215453	0.976881825206415	Prkcd	14	30595354	30626210	-	5544	protein_coding	protein kinase C, delta [Source:MGI Symbol;Acc:MGI:97598]	-
ENSMUSG00000055065	6893	7026	5433	5883	8835	5765	56.8240911425212	53.9463670280534	45.7863787150218	50.7907812348934	66.0576478033052	48.594218600132	6357.60522802348	6718.44847205307	-0.0796942844948736	0.687940139016632	0.973646931369536	Ddx17	15	79527736	79546741	-	7643	protein_coding	DEAD (Asp-Glu-Ala-Asp) box polypeptide 17 [Source:MGI Symbol;Acc:MGI:1914290]	-
ENSMUSG00000027184	6151	6281	6561	6449	7973	6346	37.9249840850481	36.0693495977849	41.3544347718623	41.6422207367473	44.5855138070701	40.0074452504902	6262.95109697903	6854.03726768547	-0.130164230969744	0.413352403293389	0.92726816648186	Caprin1	2	103762941	103797649	-	10219	protein_coding	cell cycle associated protein 1 [Source:MGI Symbol;Acc:MGI:1858234]	-
ENSMUSG00000029064	7140	7214	6495	5266	6522	7086	105.405162070357	99.1904005824031	98.0201122143089	81.4153601123054	87.324638132816	106.96110679947	6862.35988227462	6252.02314317614	0.1343897292914	0.451606006588645	0.937437215755935	Gnb1	4	155491361	155559269	+	4268	protein_coding	guanine nucleotide binding protein (G protein), beta 1 [Source:MGI Symbol;Acc:MGI:95781]	-
ENSMUSG00000019943	6648	5250	7276	6513	7322	6645	27.5246313102045	20.245086681363	30.7960886646992	28.2405663850214	27.4949260338159	28.1310897613894	6352.56054710476	6781.16300020363	-0.0942394889925947	0.642476471206477	0.970663166900475	Atp2b1	10	98914406	99026143	+	15218	protein_coding	ATPase, Ca++ transporting, plasma membrane 1 [Source:MGI Symbol;Acc:MGI:104653]	-
ENSMUSG00000017754	5909	4260	6279	8178	9223	5776	145.319181782632	97.5772087311507	157.859894547218	210.628863761941	205.718568752561	145.243668677267	5455.28101324931	7644.6393624866	-0.486853397467375	0.0472246968154431	0.637869367177985	Pltp	2	164839518	164857711	-	2562	protein_coding	phospholipid transfer protein [Source:MGI Symbol;Acc:MGI:103151]	-
ENSMUSG00000027639	6360	3408	6709	7638	8687	6761	43.794956662466	21.8572947557777	47.2277383508267	55.081843139623	54.2536721122172	47.6035118247163	5487.76764544828	7629.73948580958	-0.475471721269574	0.0897552334372392	0.741515052263165	Samhd1	2	157097533	157135265	-	9150	protein_coding	SAM domain and HD domain, 1 [Source:MGI Symbol;Acc:MGI:1927468]	-
ENSMUSG00000062328	7583	5548	7063	4864	4154	10315	616.49198230859	420.099985779666	587.013317910517	414.1348398981	306.298733172739	857.465550318158	6685.59121530239	6497.38493027473	0.0412182221455458	0.904322838055804	0.99044564401359	Rpl17	18	75000477	75003381	+	775	protein_coding	ribosomal protein L17 [Source:MGI Symbol;Acc:MGI:2448270]	-
ENSMUSG00000032504	7039	6578	6429	6357	6949	6110	64.2482305231421	55.920869135752	59.9882238052557	60.7665027158223	57.5260890467632	57.0233185181635	6607.65643640628	6430.08721874988	0.0392925958684786	0.801305009191193	0.984727880282139	Pdcd6ip	9	113651744	113708259	-	6903	protein_coding	programmed cell death 6 interacting protein [Source:MGI Symbol;Acc:MGI:1333753]	-
ENSMUSG00000005103	7184	6703	6536	5431	6477	7042	50.8643145415228	44.2024080666341	47.3076404559363	40.2706370786713	41.5923157297531	50.9804852521335	6731.79156251192	6281.14722499977	0.0999637125684755	0.574680980610244	0.958052531962548	Wdr1	5	38526813	38563221	-	8899	protein_coding	WD repeat domain 1 [Source:MGI Symbol;Acc:MGI:1337100]	-
ENSMUSG00000015837	6467	5971	6646	7228	6850	6209	121.414061754407	104.410226037658	127.555396033679	142.117021155231	116.640408036912	119.19248070442	6301.16989484201	6739.28554187296	-0.096971718114549	0.588789852632756	0.96047998158942	Sqstm1	11	50199366	50210827	-	3356	protein_coding	sequestosome 1 [Source:MGI Symbol;Acc:MGI:107931]	-
ENSMUSG00000023845	7271	6725	6986	5209	6656	6522	32.3899275302085	27.9021685562339	31.8138906752329	24.3014402857502	26.8918993127953	29.706924862865	6921.77960249748	6079.66778353483	0.187119190544203	0.276074536013089	0.896588697398914	Lnpep	17	17521410	17625050	-	14144	protein_coding	leucyl/cystinyl aminopeptidase [Source:MGI Symbol;Acc:MGI:2387123]	-
ENSMUSG00000078578	6401	6218	7147	6188	7045	6346	16.4621876878524	14.8943061672052	18.7903935048519	16.6667857054326	16.4328560410472	16.6878681993045	6527.54686339548	6480.76723187993	0.0103433569194394	0.950878083384572	0.993486517225364	Ube2d3	3	135438149	135468198	+	24499	protein_coding	ubiquitin-conjugating enzyme E2D 3 [Source:MGI Symbol;Acc:MGI:1913355]	-
ENSMUSG00000028530	6061	6405	6283	6252	7499	6845	52.8413991694001	52.009059017949	55.9976053787988	57.0835296161377	59.2960426195705	61.0189245122094	6176.34505725371	6811.85899451409	-0.141315149565746	0.34665009458343	0.911140394941104	Jak1	4	101152367	101265282	-	7227	protein_coding	Janus kinase 1 [Source:MGI Symbol;Acc:MGI:96628]	-
ENSMUSG00000029761	2531	8890	7109	4805	8219	7632	13.2439541356239	43.3268505914311	38.0282559729768	26.3318116385917	39.006486667238	40.8342850650634	6052.1131643239	6792.54619183595	-0.166510347932075	0.651632149940908	0.972389561763809	Cald1	6	34598500	34775473	+	12041	protein_coding	caldesmon 1 [Source:MGI Symbol;Acc:MGI:88250]	-
ENSMUSG00000025647	6932	5112	6279	7394	7435	5951	132.473096000918	90.9891933645889	122.668198310577	147.982514744395	128.867213134697	116.284051313151	6063.40337053813	6886.79202410328	-0.183733411477007	0.379327536660684	0.919780484363165	Shisa5	9	109038565	109057777	+	3297	protein_coding	shisa family member 5 [Source:MGI Symbol;Acc:MGI:1915044]	-
ENSMUSG00000045128	6308	5194	6729	6295	7075	7376	228.549450782777	175.275122871229	249.236358322652	238.861445734309	232.491603640487	273.256484668465	6034.07835241523	6879.95874561521	-0.189297893292314	0.338836747094321	0.907865548130788	Rpl18a	8	70894722	70897412	-	1739	protein_coding	ribosomal protein L18A [Source:MGI Symbol;Acc:MGI:1924058]	-
ENSMUSG00000011752	6714	10893	5235	5200	6192	4713	231.036752791798	349.121887001252	184.157237853599	187.397979245117	193.251562620295	165.828146453527	7435.64907847232	5316.40966568139	0.484038513885984	0.0538968352991787	0.653008866168437	Pgam1	19	41911871	41918664	+	1831	protein_coding	phosphoglycerate mutase 1 [Source:MGI Symbol;Acc:MGI:97552]	-
ENSMUSG00000027366	6944	6347	6610	5179	6505	7361	50.4927732553267	42.98509077472	49.1352695794089	39.4391229146578	42.9001829992134	54.7289859871774	6565.77126784528	6310.49209788112	0.0572022862386887	0.768881415737235	0.98033034888144	Sppl2a	2	126890391	126933235	-	8665	protein_coding	signal peptide peptidase like 2A [Source:MGI Symbol;Acc:MGI:1913802]	-
ENSMUSG00000029467	6372	8169	6071	5597	6658	6070	66.0220253583201	78.8336817145245	64.3051388282335	60.7337654133219	62.5675570551318	64.3076794998685	6757.92009461342	6061.58690394529	0.156918415169891	0.348568845309955	0.911510661797844	Atp2a2	5	122453513	122502225	-	6081	protein_coding	ATPase, Ca++ transporting, cardiac muscle, slow twitch 2 [Source:MGI Symbol;Acc:MGI:88110]	-
ENSMUSG00000025743	4760	4410	5488	9557	10515	4128	50.0772785346785	43.2117836797904	59.0228587167703	105.297285885632	100.331054050316	44.4052711693502	4846.69697805719	7956.28562720219	-0.715128996085238	0.0202068779479482	0.511840553527298	Sdc3	4	130792537	130826319	+	5989	protein_coding	syndecan 3 [Source:MGI Symbol;Acc:MGI:1349163]	-
ENSMUSG00000020460	3354	2440	11367	1633	5606	14265	107.162843050353	72.61073496044	371.278157415904	54.6423260353041	162.452572788287	466.030152053549	5773.73629620924	7157.55644621103	-0.309973998357629	0.752487801009594	0.977379229731909	Rps27a	11	29545846	29548109	-	1972	protein_coding	ribosomal protein S27A [Source:MGI Symbol;Acc:MGI:1925544]	-
ENSMUSG00000007458	7324	6579	6491	5400	5924	6906	110.662470127765	92.5852382259049	100.261917191382	85.449122855016	81.1819363307252	106.693919593601	6724.59577329363	6055.82110858723	0.151143625176479	0.419430548507925	0.92870561899279	M6pr	6	122308720	122317680	+	4170	protein_coding	mannose-6-phosphate receptor, cation dependent [Source:MGI Symbol;Acc:MGI:96904]	-
ENSMUSG00000019872	7823	7052	6306	5528	5233	6642	238.693918226035	200.405743777973	196.695471412862	176.643590015635	144.814180070556	207.218233092935	6975.81436176094	5800.52514066232	0.266231836554739	0.185314497020757	0.839475245675349	Smpdl3a	10	57794335	57811830	+	2065	protein_coding	sphingomyelin phosphodiesterase, acid-like 3A [Source:MGI Symbol;Acc:MGI:1931437]	-
ENSMUSG00000020101	6643	5966	5678	7764	7387	5129	83.4772247312923	69.825947306092	72.9409657715394	102.176518624121	84.1907116025509	65.9018369675122	6027.25164405168	6720.56816461549	-0.157082436001649	0.459061825234437	0.938637879053972	Vsir	10	60346851	60372684	+	5014	protein_coding	V-set immunoregulatory receptor [Source:MGI Symbol;Acc:MGI:1921298]	-
ENSMUSG00000030447	7284	5896	6522	6050	6435	6368	38.4341533058243	28.9757505014532	35.1803816739182	33.4321710748801	30.7955711971699	34.3567051164442	6508.85499065782	6254.70403338978	0.0574521239611663	0.750481202406121	0.977379229731909	Cyfip1	7	55841745	55932602	+	11941	protein_coding	cytoplasmic FMR1 interacting protein 1 [Source:MGI Symbol;Acc:MGI:1338801]	-
ENSMUSG00000061983	6264	6077	6792	5871	4817	8726	194.709023938096	175.935469621434	215.826306829861	191.120923749301	135.801106488992	277.338786482299	6316.2280521182	6507.82463309745	-0.0430727656048729	0.870377721351796	0.987883829027154	Rps12	10	23785183	23787275	-	2027	protein_coding	ribosomal protein S12 [Source:MGI Symbol;Acc:MGI:98105]	-
ENSMUSG00000007815	6266	5982	6418	6546	7300	6000	52.682306553632	46.8436402347982	55.1628218922491	57.6384397822272	55.665944500899	51.5806383543343	6159.28259767146	6565.26947114048	-0.0921252559609158	0.571700686913169	0.957196550628341	Rhoa	9	108306129	108337934	+	7494	protein_coding	ras homolog family member A [Source:MGI Symbol;Acc:MGI:1096342]	-
ENSMUSG00000007850	6104	7063	6949	5227	6327	6828	65.8326066913358	70.9488843270648	76.6163061394033	59.0392526890339	61.889459906388	75.2975959869154	6623.82948568534	6090.82954916221	0.121033639997973	0.500060413910384	0.944936627745541	Hnrnph1	11	50376990	50386528	+	5842	protein_coding	heterogeneous nuclear ribonucleoprotein H1 [Source:MGI Symbol;Acc:MGI:1891925]	-
ENSMUSG00000038014	6993	7348	6449	5256	6659	5777	86.3089555577131	84.4678262973399	81.3686444937722	67.9374926236903	74.5407364815467	72.9047411103748	6839.18734958243	5842.04324680572	0.227327426557005	0.132937311635913	0.808093675030011	Fam120a	13	48879219	48968017	-	5105	protein_coding	family with sequence similarity 120, member A [Source:MGI Symbol;Acc:MGI:2446163]	-
ENSMUSG00000025362	6559	5039	7604	4973	5584	8696	267.656881869195	191.520373182886	317.216130306375	212.530403807431	206.670516350796	362.845203160935	6369.22780100294	6415.60065328387	-0.0104712584459429	0.970164940664188	0.995830377855258	Rps26	10	128624534	128626747	-	1544	protein_coding	ribosomal protein S26 [Source:MGI Symbol;Acc:MGI:1351628]	-
ENSMUSG00000049130	6954	5826	5835	6818	7266	5656	170.486361560074	133.031740732669	146.240676615083	175.054700881851	161.563287301318	141.783413647709	6141.44309160068	6532.55727752778	-0.0890907121119594	0.629026094936786	0.968457435932921	C5ar1	7	16246743	16259540	-	2570	protein_coding	complement component 5a receptor 1 [Source:MGI Symbol;Acc:MGI:88232]	-
ENSMUSG00000038650	8010	7381	6282	6021	5479	5152	194.558685635642	166.979497787013	155.987001932123	153.161129209923	120.701242178667	127.954343698192	7132.78479050238	5538.03415765331	0.365143316870101	0.0498681048147079	0.640996812992372	Rnh1	7	141160326	141172857	-	2594	protein_coding	ribonuclease/angiogenin inhibitor 1 [Source:MGI Symbol;Acc:MGI:1195456]	-
ENSMUSG00000020149	6729	6604	6737	5150	6335	6559	111.60131555403	102.013039576257	114.224089394131	89.4515436748899	95.2922840382828	111.228860568737	6617.39156402546	5974.18394130031	0.147507812225622	0.389455976881021	0.920399165311609	Rab1a	11	20201432	20226856	+	3799	protein_coding	RAB1A, member RAS oncogene family [Source:MGI Symbol;Acc:MGI:97842]	-
ENSMUSG00000025503	7499	6653	6719	5435	5030	6730	217.636438089588	179.835578760306	199.344963849184	165.192235011169	132.4001790786	199.712106153714	6884.28203375042	5736.40610896307	0.263206527419127	0.204919005586888	0.851450732136597	Taldo1	7	141392199	141402968	+	2171	protein_coding	transaldolase 1 [Source:MGI Symbol;Acc:MGI:1274789]	-
ENSMUSG00000031696	7386	6941	6702	4642	5521	6779	52.2945193769053	45.7718804103397	48.5091502961574	34.4202351904239	35.4533233200504	49.0764995064205	6930.43347191515	5624.23585036838	0.301304495812517	0.135571635577254	0.811729189261852	Vps35	8	85260392	85299802	-	8899	protein_coding	VPS35 retromer complex component [Source:MGI Symbol;Acc:MGI:1890467]	-
ENSMUSG00000000275	7145	5121	6407	6829	6136	6270	78.2384890845109	52.2279326285007	71.7208316985314	78.3135947329295	60.9390815327665	70.2015715154003	6181.32089010567	6403.48931737724	-0.0509428560903473	0.812228009131452	0.984827861776642	Trim25	11	88999376	89020293	+	5754	protein_coding	tripartite motif-containing 25 [Source:MGI Symbol;Acc:MGI:102749]	-
ENSMUSG00000018293	6071	4979	5947	6693	8394	5678	159.049838149371	121.491239384097	159.273421078469	183.635079968442	199.450116847051	152.100085594724	5620.07720965412	6838.75274259622	-0.283215877621998	0.156892756646828	0.826321783054059	Pfn1	11	70651850	70654644	-	2405	protein_coding	profilin 1 [Source:MGI Symbol;Acc:MGI:97549]	-
ENSMUSG00000021250	5980	7806	4987	5771	7076	5974	160.196102587665	194.764206793583	136.572261678741	161.906267553584	171.921787422129	163.635320653683	6142.5298856433	6216.64530842176	-0.0172678417494181	0.927807435090144	0.99044564401359	Fos	12	85473890	85477273	+	2352	protein_coding	FBJ osteosarcoma oncogene [Source:MGI Symbol;Acc:MGI:95574]	TF_bZIP
ENSMUSG00000025044	9503	6566	5985	4446	5278	5700	94.3812303073781	60.7373194434066	60.7661093944625	46.2440847254298	47.5430043690864	57.8843062162692	7276.83648230189	5112.39634668341	0.509310561880705	0.0279839610087676	0.555837360439757	Msr1	8	39581685	39642673	-	6344	protein_coding	macrophage scavenger receptor 1 [Source:MGI Symbol;Acc:MGI:98257]	-
ENSMUSG00000024644	8266	6460	6373	5215	5028	6109	245.783386366039	178.903764138134	193.719532577255	162.395226838546	135.59532713901	185.732677448598	6962.46123968725	5446.09937389276	0.354409009859252	0.0899175366432258	0.741515052263165	Cndp2	18	84667470	84685633	-	2119	protein_coding	CNDP dipeptidase 2 (metallopeptidase M20 family) [Source:MGI Symbol;Acc:MGI:1913304]	-
ENSMUSG00000031007	7345	6496	6914	4724	5128	6837	176.770681906779	145.611035712024	170.106215944842	119.066654433041	111.93316532144	168.246132051681	6850.50986324506	5553.51338441538	0.302833228642057	0.159359592443531	0.829321436109878	Atp6ap2	X	12587801	12617049	+	2618	protein_coding	ATPase, H+ transporting, lysosomal accessory protein 2 [Source:MGI Symbol;Acc:MGI:1917745]	-
ENSMUSG00000044583	5897	4608	6537	6438	7613	6330	91.0219649644105	66.2456532405241	103.149216922594	104.070556315998	106.576938417482	99.9033061092325	5648.06539372499	6735.39877087573	-0.254070465851778	0.221827246706007	0.864950876889909	Tlr7	X	167304929	167330558	-	4082	protein_coding	toll-like receptor 7 [Source:MGI Symbol;Acc:MGI:2176882]	-
ENSMUSG00000034422	5000	2975	5933	7605	8841	6717	33.8528342995697	18.7603889783963	41.0649927836448	53.9244934716092	54.2898639455083	46.500909911321	4631.90154343236	7649.8669131341	-0.723901271366095	0.00882960252313906	0.362895897980245	Parp14	16	35832874	35871544	-	9306	protein_coding	poly (ADP-ribose) polymerase family, member 14 [Source:MGI Symbol;Acc:MGI:1919489]	-
ENSMUSG00000051391	7154	6184	6018	5433	6152	6102	81.9547869543748	65.9818834583347	70.4774114545391	65.1818855974858	63.9195999483951	71.4757407258993	6382.64932661849	5861.40823546668	0.122904772684671	0.472987469897543	0.939600992080818	Ywhag	5	135908409	135934616	-	5500	protein_coding	tyrosine 3-monooxygenase/tryptophan 5-monooxygenase activation protein, gamma polypeptide [Source:MGI Symbol;Acc:MGI:108109]	-
ENSMUSG00000036438	6652	6270	6568	5144	6006	6315	285.699977409328	250.816061487776	288.378900039687	231.377300716891	233.956774338363	277.327152200626	6429.63637492158	5788.66642964602	0.151499341193251	0.377801173923528	0.919780484363165	Calm2	17	87433412	87446935	-	1467	protein_coding	calmodulin 2 [Source:MGI Symbol;Acc:MGI:103250]	-
ENSMUSG00000024758	7252	6711	6377	5131	5889	5570	90.84015983668	78.2955664907342	81.6599073108963	67.3106731414879	66.9042921446789	71.3405348680753	6702.63570373197	5493.57105801639	0.28697988382824	0.0697813511577139	0.694358539141969	Rtn3	19	7425901	7483289	-	5030	protein_coding	reticulon 3 [Source:MGI Symbol;Acc:MGI:1339970]	-
ENSMUSG00000015852	3278	2005	6810	6823	10397	7579	88.490403796153	50.4117115011669	187.934585705164	192.896533772086	254.558499980573	209.199290039112	4053.11876169593	8143.20408799179	-1.00663831579181	0.00790229625374099	0.344856208513257	Fcrls	3	87250758	87263738	-	2334	protein_coding	Fc receptor-like S, scavenger receptor [Source:MGI Symbol;Acc:MGI:1933397]	-
ENSMUSG00000025283	7142	5503	6267	5098	5603	7136	162.218906094694	116.415544294349	145.516985256726	121.267180036384	115.423589646858	165.728628221112	6251.51183172925	5931.20620583599	0.0758830403910714	0.731335544400732	0.977379229731909	Sat1	X	155213132	155216449	-	2774	protein_coding	spermidine/spermine N1-acetyl transferase 1 [Source:MGI Symbol;Acc:MGI:98233]	-
ENSMUSG00000071714	8419	6932	5388	5597	5237	5157	111.910348243668	85.8219008333903	73.2166233733333	77.9160395524073	63.1371018965943	70.0919174345219	6823.75379948223	5317.6154038513	0.359827902509558	0.0914372580738002	0.7440664250502	Csf2rb2	15	78282507	78305721	-	4740	protein_coding	colony stimulating factor 2 receptor, beta 2, low-affinity (granulocyte-macrophage) [Source:MGI Symbol;Acc:MGI:1339760]	-
ENSMUSG00000035242	6371	7074	6383	5553	6006	5306	156.92608651632	162.286514298636	160.725488716856	143.244197095675	134.173021092408	133.63365794293	6522.94051349404	5586.67976454593	0.223554396115816	0.132993484429747	0.808093675030011	Oaz1	10	80826656	80829290	+	2558	protein_coding	ornithine decarboxylase antizyme 1 [Source:MGI Symbol;Acc:MGI:109433]	-
ENSMUSG00000060147	6998	5450	6339	5100	5985	6812	81.5164083191194	59.1285784252894	75.4856190551037	62.2161450996496	63.2306409590581	81.1347325344216	6211.42022201494	5936.98711636523	0.065176827126814	0.752702241305144	0.977379229731909	Serpinb6a	13	33917918	34002794	-	5409	protein_coding	serine (or cysteine) peptidase inhibitor, clade B, member 6a [Source:MGI Symbol;Acc:MGI:103123]	-
ENSMUSG00000055447	6388	5775	6302	5165	6105	6781	64.131301231217	53.9991558363097	64.6779006094575	54.3046845274024	55.5882682078247	69.6081289901601	6095.8832594767	5985.59963588311	0.0263293391885195	0.888090298341696	0.989492924155526	Cd47	16	49800533	49915010	+	6276	protein_coding	CD47 antigen (Rh-related antigen, integrin-associated signal transducer) [Source:MGI Symbol;Acc:MGI:96617]	-
ENSMUSG00000061175	7347	5593	6204	5905	5840	5427	55.3457268080278	39.2417812154421	47.7769273411192	46.5860385739033	39.9005823137004	41.8017966656942	6326.64103016464	5701.10620752316	0.150194814513529	0.43824905434383	0.935021100160309	Fnip2	3	79455974	79567796	-	8364	protein_coding	folliculin interacting protein 2 [Source:MGI Symbol;Acc:MGI:2683054]	-
ENSMUSG00000054404	5631	2885	5911	7010	7691	7030	56.08470231773	26.7629847643886	60.185548452461	73.1204296366838	69.4758765303914	71.5937792682708	4807.55000141935	7199.23269364736	-0.582598761695214	0.0416254571924663	0.61074662166929	Slfn5	11	82951349	82964840	+	6326	protein_coding	schlafen 5 [Source:MGI Symbol;Acc:MGI:1329004]	-
ENSMUSG00000019302	8942	3604	5986	6175	6388	4934	85.9377145917827	32.2599547847875	58.8109531816842	62.1509714379802	55.6809162937065	48.4852178433063	6165.82262212578	5793.4001020955	0.0898508807287521	0.77372543903141	0.98033034888144	Atp6v0a1	11	101009452	101063719	+	6556	protein_coding	ATPase, H+ transporting, lysosomal V0 subunit A1 [Source:MGI Symbol;Acc:MGI:103286]	-
ENSMUSG00000030655	6709	6196	5496	5252	6579	5626	17.6248023634836	15.1602970361894	14.7599728710786	14.4495062123827	15.675401803499	15.1121850631869	6058.77447070973	5764.66354106666	0.0717592941669333	0.661984647798242	0.973274341603194	Smg1	7	118131308	118243670	-	23984	protein_coding	SMG1 homolog, phosphatidylinositol 3-kinase-related kinase (C. elegans) [Source:MGI Symbol;Acc:MGI:1919742]	-
ENSMUSG00000003970	6028	6770	6377	4746	5034	6841	279.474293050558	292.339250306173	302.243807044745	230.440167004811	211.677240562031	324.301744356526	6311.27414980735	5534.05492125824	0.189640160908606	0.367309686423078	0.917007912223866	Rpl8	15	76904078	76906314	+	1359	protein_coding	ribosomal protein L8 [Source:MGI Symbol;Acc:MGI:1350927]	-
ENSMUSG00000021996	6641	7148	5546	5173	5339	5879	124.310395428492	124.620172805262	106.127077353689	101.409413483744	90.6413197165494	112.522273777044	6349.95488827896	5447.07283036736	0.221334067778958	0.209268328853463	0.856273598110769	Esd	14	74732297	74750765	+	3366	protein_coding	esterase D/formylglutathione hydrolase [Source:MGI Symbol;Acc:MGI:95421]	-
ENSMUSG00000033184	6596	6980	6581	4021	4855	6647	47.0181559823936	46.3415126519706	47.9566908187225	30.0179371076433	31.3882072318922	48.4475361945281	6636.71600705791	5159.11733684787	0.363372795600302	0.106285052856007	0.7704220739911	Tmed7	18	46560235	46597535	-	8839	protein_coding	transmembrane p24 trafficking protein 7 [Source:MGI Symbol;Acc:MGI:1913926]	-
ENSMUSG00000027775	5644	5599	6086	5513	5994	6758	116.900367028119	108.011295408784	128.864469140124	119.58554494057	112.599883143295	143.122570856095	5718.01641652696	6066.03189883465	-0.0852312600944888	0.637240133078158	0.969651149051376	Mfsd1	3	67582741	67604237	+	3042	protein_coding	major facilitator superfamily domain containing 1 [Source:MGI Symbol;Acc:MGI:1914118]	-
ENSMUSG00000026796	8526	6525	4923	6062	5759	3767	114.982189311047	81.9588014713106	67.8715007677036	85.617590612928	70.4408609380512	51.9447830878191	6573.53471817918	5163.33831681512	0.348372586438248	0.18468620197978	0.839475245675349	Fam129b	2	32876114	32925254	+	4672	protein_coding	family with sequence similarity 129, member B [Source:MGI Symbol;Acc:MGI:2442910]	-
ENSMUSG00000024991	5560	5748	5917	5779	6730	5792	67.6812861868	65.1689027366016	73.6321958798641	73.6729959386271	74.3021203723172	72.0913961800679	5678.51705635875	6052.09711183962	-0.0919537525791749	0.548368214268563	0.952210438416698	Eif3a	19	60761116	60790693	-	5176	protein_coding	eukaryotic translation initiation factor 3, subunit A [Source:MGI Symbol;Acc:MGI:95301]	-
ENSMUSG00000063856	7496	7021	4845	6131	5577	4450	327.758283419084	285.925513119901	216.56598810264	280.748367411328	221.165343680327	198.950566971067	6356.68091587281	5366.0605078041	0.244451834103503	0.280304527207169	0.896588697398914	Gpx1	9	108338903	108340343	+	1441	protein_coding	glutathione peroxidase 1 [Source:MGI Symbol;Acc:MGI:104887]	-
ENSMUSG00000032122	8070	5224	5257	5494	5924	5243	76.5415692083032	46.1484196012161	50.9722935186317	54.5725574574729	50.9602099200849	50.8469323088704	6129.5334050012	5519.53239495481	0.151215842708248	0.505683027992756	0.946369776357441	Slc37a2	9	37227585	37255738	-	6643	protein_coding	solute carrier family 37 (glycerol-3-phosphate transporter), member 2 [Source:MGI Symbol;Acc:MGI:1929693]	-
ENSMUSG00000018965	7654	5171	5949	5208	5733	5467	130.02285679381	81.8155061312335	103.311242872748	92.6539729550049	88.3294486021955	94.9601499067265	6210.56713771298	5437.94453576635	0.191640558564287	0.363515057448294	0.915725190361088	Ywhah	5	33018816	33027966	+	3709	protein_coding	tyrosine 3-monooxygenase/tryptophan 5-monooxygenase activation protein, eta polypeptide [Source:MGI Symbol;Acc:MGI:109194]	-
ENSMUSG00000045983	5157	6290	5102	6571	7296	4735	44.5043909790355	50.5575725737718	45.0109891033156	59.388044174286	57.1061507938061	41.7817653659921	5433.68291379436	6139.81047035574	-0.176261456656322	0.374740826381064	0.919780484363165	Eif4g1	16	20668313	20692884	+	7301	protein_coding	eukaryotic translation initiation factor 4, gamma 1 [Source:MGI Symbol;Acc:MGI:2384784]	-
ENSMUSG00000035783	1284	5403	5404	6035	11346	5555	45.4243983350326	178.028267310398	195.439287905683	223.595603106161	364.048520722248	200.941340329506	3963.90828108562	7462.25948056526	-0.912697366787087	0.158243003285178	0.828353871021064	Acta2	19	34241090	34255336	-	1781	protein_coding	actin, alpha 2, smooth muscle, aorta [Source:MGI Symbol;Acc:MGI:87909]	-
ENSMUSG00000000740	5476	4837	6090	5500	6420	6666	132.957902931104	109.384715642818	151.161217482414	139.85410923284	141.376777023048	165.492035665595	5425.55277180495	6159.32696247699	-0.183039093777934	0.34341590236538	0.910038657364883	Rpl13	8	123102350	123105244	+	2595	protein_coding	ribosomal protein L13 [Source:MGI Symbol;Acc:MGI:105922]	-
ENSMUSG00000004677	6318	5310	5110	6379	6910	4915	53.1053313584889	41.5702714237733	43.9088206948397	56.1529954510617	52.6779517788498	42.2418660688273	5519.52438988698	6016.91053532439	-0.124504455552565	0.526339007484804	0.949671146862592	Myo9b	8	71272714	71360713	+	7496	protein_coding	myosin IXb [Source:MGI Symbol;Acc:MGI:106624]	-
ENSMUSG00000008348	5704	3421	5748	7995	5581	6439	124.227905361715	69.3941015791282	127.97607211341	182.3559501371	110.241217209648	143.390091677872	4943.32926686293	6701.62142713599	-0.439033210528839	0.11912156843649	0.789972994034638	Ubc	5	125385965	125390202	-	2893	protein_coding	ubiquitin C [Source:MGI Symbol;Acc:MGI:98889]	-
ENSMUSG00000039501	5492	3214	5323	7569	8063	5205	42.2559370410781	23.0320671605226	41.8683692572061	60.9898462121658	56.2660204344878	40.9485958078218	4662.36787497817	6883.46740018678	-0.562132548267161	0.0393455897688564	0.605464296779268	Znfx1	2	167035793	167063015	-	8189	protein_coding	zinc finger, NFX1-type containing 1 [Source:MGI Symbol;Acc:MGI:2138982]	-
ENSMUSG00000048234	7949	8660	4952	3986	4006	5127	176.477029574262	179.070240890839	112.390265097111	92.6776061277759	80.6638533738543	116.385821747885	7055.98963259439	4368.77261902095	0.691692932073406	0.00449405923171695	0.269185336098999	Rnf149	1	39551296	39577405	-	2838	protein_coding	ring finger protein 149 [Source:MGI Symbol;Acc:MGI:2677438]	-
ENSMUSG00000015839	6303	4978	5463	5709	6718	5494	104.618667132576	76.9567299686053	92.6969505633438	99.2393116887964	101.133306537049	93.242004707922	5531.79257559911	5921.90647384912	-0.0983672077932643	0.590520857402179	0.960964796075099	Nfe2l2	2	75675513	75704641	-	3796	protein_coding	nuclear factor, erythroid derived 2, like 2 [Source:MGI Symbol;Acc:MGI:108420]	TF_bZIP
ENSMUSG00000046330	5658	4315	6294	5582	6378	6412	252.831924136394	179.588947131344	287.520011162939	261.228540287475	258.491230043364	292.970270465859	5393.53632606754	6088.37942647654	-0.17487413239358	0.419410004222349	0.92870561899279	Rpl37a	1	72711290	72713813	+	1410	protein_coding	ribosomal protein L37a [Source:MGI Symbol;Acc:MGI:98068]	-
ENSMUSG00000020473	1771	6626	4707	6011	10555	4905	27.4975878256023	95.8202513614082	74.7123860241534	97.7427580224641	148.636888651781	77.8710660125391	4269.73757583877	6991.18253526692	-0.711389794397564	0.0670739356548627	0.683903399994909	Aebp1	11	5861947	5872088	+	4058	protein_coding	AE binding protein 1 [Source:MGI Symbol;Acc:MGI:1197012]	-
ENSMUSG00000031827	7470	4293	5478	5859	5813	5638	294.900693691568	157.850484198497	221.080069077834	242.237019988332	208.136308113232	227.583795214993	5714.01916499954	5749.00616899309	-0.00882518019212441	0.971171044499466	0.996149790724924	Cotl1	8	119809222	119840544	-	1596	protein_coding	coactosin-like 1 (Dictyostelium) [Source:MGI Symbol;Acc:MGI:1919292]	-
ENSMUSG00000027187	5142	5751	6025	5934	6660	5002	123.988310413304	129.158167561589	148.51765802699	149.850444801657	145.651590135605	123.325654403914	5576.47969369139	5814.76884646681	-0.0603979653508226	0.731892816412877	0.977379229731909	Cat	2	103453849	103485160	-	2613	protein_coding	catalase [Source:MGI Symbol;Acc:MGI:88271]	-
ENSMUSG00000025366	7775	5486	5235	5651	5650	4597	67.4113953718511	44.3015131399152	46.4004269313251	51.3121309896057	44.429732506433	40.7538361014281	6104.93887434245	5270.25693511518	0.212099949768169	0.338888339732424	0.907865548130788	Esyt1	10	128509965	128525871	-	7267	protein_coding	extended synaptotagmin-like protein 1 [Source:MGI Symbol;Acc:MGI:1344426]	-
ENSMUSG00000021709	5762	5284	6398	5054	5842	5949	45.7294029642203	39.0584427366798	51.9085484377739	42.0067749229443	42.0509838825884	48.2755597360937	5766.07809329891	5582.03640896581	0.0467693474837925	0.799590237657023	0.984727880282139	Erbin	13	103818787	103920514	-	7939	protein_coding	Erbb2 interacting protein [Source:MGI Symbol;Acc:MGI:1890169]	-
ENSMUSG00000038900	5096	5756	6210	5456	5742	6027	89.2393379463141	93.8809645992401	111.170841202065	100.060600931503	91.1973964535576	107.916830932352	5625.95185469826	5719.31305447244	-0.0237300977684436	0.893379006120178	0.989492924155526	Rpl12	2	32961559	32965345	+	3598	protein_coding	ribosomal protein L12 [Source:MGI Symbol;Acc:MGI:98002]	-
ENSMUSG00000021771	7513	5206	5976	4343	4318	6924	99.2599714039153	64.0611540717534	80.7130422421069	60.0914122897271	51.7411082238167	93.5360202593411	6183.51785122996	5203.77965850592	0.248890806321497	0.353873964187274	0.912283601625835	Vdac2	14	21825238	21845879	+	4769	protein_coding	voltage-dependent anion channel 2 [Source:MGI Symbol;Acc:MGI:106915]	-
ENSMUSG00000026238	5588	5130	6240	5062	5783	6419	240.822524191813	205.914964545647	274.91451331366	228.46762777398	226.040485066708	282.858447932964	5605.73873474109	5727.80825062948	-0.031096766086119	0.873407407138456	0.988538417531642	Ptma	1	86526726	86530712	+	1462	protein_coding	prothymosin alpha [Source:MGI Symbol;Acc:MGI:97803]	-
ENSMUSG00000035530	5485	5762	6316	4880	4432	7323	164.724890449476	161.170549654732	193.908607756947	153.484400526995	120.718735809298	224.87061168795	5794.32432718918	5563.24093884467	0.0587583983147635	0.813522879147837	0.984997895846537	Eif1	11	100319885	100322096	+	2098	protein_coding	eukaryotic translation initiation factor 1 [Source:MGI Symbol;Acc:MGI:105125]	-
ENSMUSG00000029371	2131	17076	3812	2625	4647	3800	72.0706890325836	537.887198262053	131.79547139186	92.9750363861274	142.541140218164	131.407421233141	7342.26467238863	3632.00265737678	1.01545906297381	0.244192091558829	0.88043307819679	Cxcl5	5	90759360	90761624	+	1863	protein_coding	chemokine (C-X-C motif) ligand 5 [Source:MGI Symbol;Acc:MGI:1096868]	-
ENSMUSG00000000278	7195	6413	5711	4115	4642	5970	216.18245634344	179.465397990526	175.418010195514	129.485552207456	126.499007055909	183.410861854194	6362.71236571786	4895.66414845685	0.378170559875452	0.0768354620326447	0.70878242987634	Scpep1	11	88924020	88955465	-	2097	protein_coding	serine carboxypeptidase 1 [Source:MGI Symbol;Acc:MGI:1921867]	-
ENSMUSG00000047215	5798	5298	6419	4389	5004	7028	118.569937799444	100.91092161554	134.194936163962	93.9991197469842	92.8124022533622	146.956637201062	5789.68181644895	5463.79329994803	0.0835874719158701	0.72512336644281	0.976881825206415	Rpl9	5	65388364	65391444	-	3081	protein_coding	ribosomal protein L9 [Source:MGI Symbol;Acc:MGI:1298373]	-
ENSMUSG00000052593	6005	4389	5884	5665	6111	5787	52.8873924610213	36.0026577497619	52.9766118077553	52.2517550828903	48.8139282902636	52.1139146689277	5392.46016480203	5822.47350257929	-0.110729356404727	0.590475971962763	0.960964796075099	Adam17	12	21323509	21373632	-	7154	protein_coding	a disintegrin and metallopeptidase domain 17 [Source:MGI Symbol;Acc:MGI:1096335]	-
ENSMUSG00000022884	5393	5993	6336	4454	5106	6547	63.6560857633478	65.8845562489276	76.453443290952	55.0581414744157	54.6616392878714	79.0156145921651	5842.39585533896	5352.90559411676	0.126257734601539	0.550788141972105	0.952997321081192	Eif4a2	16	23107444	23114136	+	5338	protein_coding	eukaryotic translation initiation factor 4A2 [Source:MGI Symbol;Acc:MGI:106906]	-
ENSMUSG00000022816	2357	8345	5152	3853	7658	6387	30.2212559997013	99.6572974971883	67.5306846715254	51.7384913626513	89.0554742555854	83.7357500863343	5154.18833925258	5862.28108287871	-0.185709433463346	0.615432150139687	0.966784008804076	Fstl1	16	37776873	37836514	+	4914	protein_coding	follistatin-like 1 [Source:MGI Symbol;Acc:MGI:102793]	-
ENSMUSG00000036046	7314	5273	5610	5310	5513	4728	47.9833852020823	32.2198516815185	37.6245366778639	36.4831453839018	32.8032030338204	31.7157121424382	6012.53312777536	5153.94814597555	0.222279801275459	0.274935197662174	0.896588697398914	5031439G07Rik	15	84943936	84988551	-	9604	protein_coding	RIKEN cDNA 5031439G07 gene [Source:MGI Symbol;Acc:MGI:2444899]	-
ENSMUSG00000037072	5618	6372	6590	4131	5102	5886	60.8305099199831	64.260681476392	72.9453324785274	46.8442987392411	50.1040126094687	65.1659981190343	6122.81744884323	5012.18817263873	0.288760653571223	0.144452642334162	0.814540205555837	Selenof	3	144570304	144597680	+	5819	protein_coding	selenoprotein F [Source:MGI Symbol;Acc:MGI:1927947]	-
ENSMUSG00000036503	6226	5427	6159	4671	5185	6025	39.1537009187527	31.7872795957749	39.5955407277981	30.7634752564313	29.5736408938809	38.7419811617921	5884.20545841218	5274.29087387633	0.157871721221836	0.417549672152485	0.928038910291583	Rnf13	3	57736062	57835233	+	10019	protein_coding	ring finger protein 13 [Source:MGI Symbol;Acc:MGI:1346341]	-
ENSMUSG00000014867	5707	6940	5177	4746	5458	5651	109.594742729971	124.128399882257	101.632447726961	95.4490054738003	95.0621673894021	110.960454735778	5846.14307987171	5255.45516531525	0.153726555855749	0.377365056824231	0.919780484363165	Surf4	2	26920040	26933928	-	3281	protein_coding	surfeit gene 4 [Source:MGI Symbol;Acc:MGI:98445]	-
ENSMUSG00000022841	5916	5223	5558	5222	5632	6103	90.4730077654108	74.3944824400368	86.892396869013	83.6352877795257	78.117051207654	95.4322811188716	5511.13958076777	5629.88947882701	-0.0307527581766019	0.862522883317415	0.987575558992929	Ap2m1	16	20535478	20544909	+	4120	protein_coding	adaptor-related protein complex 2, mu 1 subunit [Source:MGI Symbol;Acc:MGI:1298405]	-
ENSMUSG00000048076	4927	5773	5368	6100	6309	5165	148.604582404172	162.173927483402	165.51391746126	192.682068157992	172.58478201264	159.287258199172	5286.51873976152	5822.1902442402	-0.139225002378292	0.402718545856554	0.924029403885955	Arf1	11	59211412	59228270	-	2089	protein_coding	ADP-ribosylation factor 1 [Source:MGI Symbol;Acc:MGI:99431]	-
ENSMUSG00000017631	6291	5650	4989	5643	6003	5028	40.7375516642217	34.0763856410894	33.0263907080886	38.2690000214965	35.2562335145179	33.2913632689975	5575.08765280002	5522.16319193451	0.0137657575102308	0.936905004947228	0.992403266015655	Abr	11	76416734	76622314	-	9730	protein_coding	active BCR-related gene [Source:MGI Symbol;Acc:MGI:107771]	-
ENSMUSG00000007613	7296	5324	6339	3998	4636	5962	70.3548067596003	47.8163953479619	62.4887838183435	40.3750956120423	40.545691166208	58.7843868334569	6271.89474808069	4850.08420743668	0.370891331228066	0.113368968278475	0.780926550644135	Tgfbr1	4	47353222	47414931	+	6534	protein_coding	transforming growth factor, beta receptor I [Source:MGI Symbol;Acc:MGI:98728]	-
ENSMUSG00000022462	5156	7200	5900	4059	5056	6122	36.7575867439171	47.807542099425	42.9990108444335	30.3050467450673	32.6913969468967	44.6260532177572	5990.18535585423	5053.7612414193	0.245281020140543	0.255419043581901	0.887269140880272	Slc38a2	15	96687392	96699730	-	8838	protein_coding	solute carrier family 38, member 2 [Source:MGI Symbol;Acc:MGI:1915010]	-
ENSMUSG00000063870	6378	5717	4699	5491	6420	4672	50.1132282797274	41.8375164071469	37.7438052127203	45.1836316317968	45.7504347642861	37.5345982350568	5525.85645636711	5473.62553355114	0.0136812049700914	0.942856992713052	0.992683051480016	Chd4	6	125095981	125130591	+	8019	protein_coding	chromodomain helicase DNA binding protein 4 [Source:MGI Symbol;Acc:MGI:1344380]	-
ENSMUSG00000020594	5829	5494	5845	4780	5464	5943	50.5877675084346	44.4088933954794	51.8571142572008	43.4451378997014	43.0085183086593	52.7373448265869	5664.73235741909	5369.14877781774	0.0773125061888255	0.661955438037176	0.973274341603194	Pum2	12	8674134	8752581	+	7260	protein_coding	pumilio RNA-binding family member 2 [Source:MGI Symbol;Acc:MGI:1931751]	-
ENSMUSG00000018326	5424	6079	5385	5043	5982	5390	101.04949720754	105.481538864134	102.558711297352	98.3932416576986	101.077203160682	102.674905757421	5554.1277187642	5429.34173978024	0.0327869621078039	0.823891600140155	0.985291118807701	Ywhab	2	163994960	164018588	+	3382	protein_coding	tyrosine 3-monooxygenase/tryptophan 5-monooxygenase activation protein, beta polypeptide [Source:MGI Symbol;Acc:MGI:1891917]	-
ENSMUSG00000020841	7710	6521	5166	3979	4904	4970	58.3033079667965	45.9285628231223	39.9360944941185	31.5118994490953	33.6342394069419	38.4287518007298	6382.27759514665	4585.23294516969	0.477080727145483	0.0198047580110914	0.511196230270843	Cpd	11	76778424	76847018	-	8332	protein_coding	carboxypeptidase D [Source:MGI Symbol;Acc:MGI:107265]	-
ENSMUSG00000032359	6703	5772	5309	5118	4932	5373	93.8731314769062	75.2884309301842	76.0076285837167	75.0644302404289	62.645154644977	76.9396131534607	5860.56580224617	5131.01072945709	0.191842832303802	0.302388029405205	0.900896858450845	Ctsh	9	90054152	90076089	+	4499	protein_coding	cathepsin H [Source:MGI Symbol;Acc:MGI:107285]	-
ENSMUSG00000032440	4911	5227	5672	5251	6461	5674	37.7949019566559	37.4667158525296	44.6243478703542	42.3220924986257	45.0978005499496	44.6492010487472	5214.95776693755	5744.91554646401	-0.139679302094149	0.395596623725331	0.921367485764604	Tgfbr2	9	116084293	116175360	-	8187	protein_coding	transforming growth factor, beta receptor II [Source:MGI Symbol;Acc:MGI:98729]	-
ENSMUSG00000032231	6633	5248	4680	5516	6206	4837	112.014134508367	82.5441869743038	80.7943617926635	97.5548605853202	95.0532418017466	83.5218276875298	5458.48625986676	5473.89410308743	-0.00408706385481783	0.983626824404566	0.998062580354915	Anxa2	9	69453620	69491795	+	3731	protein_coding	annexin A2 [Source:MGI Symbol;Acc:MGI:88246]	-
ENSMUSG00000068823	5854	5776	5605	4420	5477	5986	33.8325412301591	31.0913030440843	33.1153912081222	26.7525999814839	28.7089278700589	35.3736346344815	5678.89387770126	5261.60006842024	0.110107130290495	0.541977894467713	0.951538483373955	Csde1	3	103020426	103058186	+	10902	protein_coding	cold shock domain containing E1, RNA binding [Source:MGI Symbol;Acc:MGI:92356]	CSD
ENSMUSG00000027293	4829	2448	5650	6874	7461	5823	75.9321928906604	35.8517193425016	90.8216852209283	113.198348168827	106.404037719523	93.6217163375276	4313.48648293947	6668.56171823349	-0.628588095976703	0.0397596760783384	0.606207909585646	Ehd4	2	120089175	120154606	-	4007	protein_coding	EH-domain containing 4 [Source:MGI Symbol;Acc:MGI:1919619]	-
ENSMUSG00000036622	5341	5012	4542	7002	7709	3426	56.0866378757393	49.0204991217242	48.7591729130897	77.0053253648929	73.4221683466618	36.7862280809058	4905.15175716938	5968.24423065937	-0.283034148101921	0.306146989059411	0.902400836343553	Atp13a2	4	140986873	141007330	+	6000	protein_coding	ATPase type 13A2 [Source:MGI Symbol;Acc:MGI:1922022]	-
ENSMUSG00000024576	5015	6430	5952	4295	5183	6040	30.0875623138232	35.9299717645109	36.5049164918087	26.9861579752316	28.2026297413553	37.052206486342	5720.69312892851	5146.99384191178	0.152486936785487	0.444520974300728	0.937437215755935	Csnk1a1	18	61555274	61590061	+	10502	protein_coding	casein kinase 1, alpha 1 [Source:MGI Symbol;Acc:MGI:1934950]	-
ENSMUSG00000023175	4505	6999	5165	4522	5820	5896	156.475227601217	226.420960160629	183.397534875603	164.491393371013	183.343751240902	209.396463741845	5458.03969217923	5370.69742176683	0.0233105754011455	0.91003233659779	0.99044564401359	Bsg	10	79704491	79711969	+	1814	protein_coding	basigin [Source:MGI Symbol;Acc:MGI:88208]	-
ENSMUSG00000030654	5977	5410	5700	4638	5085	6035	151.729336261318	127.912623040012	147.922258546667	123.304484332567	117.076462333531	156.647925637808	5638.46370536979	5235.78165108597	0.106912097754457	0.575877296312991	0.958481319636367	Arl6ip1	7	118118891	118129662	-	2482	protein_coding	ADP-ribosylation factor-like 6 interacting protein 1 [Source:MGI Symbol;Acc:MGI:1858943]	-
ENSMUSG00000020250	5779	6399	5576	4716	5046	5326	51.3853863041656	52.9942657317465	50.6853054180156	43.9159773657067	40.6936372221671	48.4227182280702	5838.11266375826	5008.59613709192	0.221153733629574	0.16704955621798	0.829385151728739	Txnrd1	10	82833951	82897712	+	7086	protein_coding	thioredoxin reductase 1 [Source:MGI Symbol;Acc:MGI:1354175]	-
ENSMUSG00000049866	6118	6647	4982	5010	4976	5084	70.1886716721706	71.0252984233544	58.4296985005722	60.1945402049492	51.7762096382917	59.638150177786	5825.64115585397	5007.58114546522	0.218383946292593	0.211823115798697	0.857848547158475	Arl4c	1	88673125	88702221	-	5492	protein_coding	ADP-ribosylation factor-like 4C [Source:MGI Symbol;Acc:MGI:2445172]	-
ENSMUSG00000026878	5934	5540	5831	4316	5627	5488	27.513644573336	23.9243519696684	27.6385970018514	20.9577107217736	23.6630012911425	26.0181105723338	5709.43470517668	5100.21647521108	0.162746333556359	0.350626517715561	0.912034984943372	Rab14	2	35180205	35201120	-	13589	protein_coding	RAB14, member RAS oncogene family [Source:MGI Symbol;Acc:MGI:1915615]	-
ENSMUSG00000001924	4991	5471	4962	5775	6927	4600	65.2557405965989	66.6235400744674	66.3224077510095	79.076049830293	82.1426429543335	61.496451463165	5074.83510599559	5702.48740898049	-0.16826681755113	0.353703214730822	0.912283601625835	Uba1	X	20658326	20683179	+	4819	protein_coding	ubiquitin-like modifier activating enzyme 1 [Source:MGI Symbol;Acc:MGI:98890]	-
ENSMUSG00000090733	6239	4439	5991	4186	4455	7411	376.893594575803	249.757623622386	369.977626426058	264.828560400993	244.086528577967	457.764021518811	5523.00479524718	5357.03275250617	0.0440260263862885	0.876089177110576	0.988576318232286	Rps27	3	90212522	90213651	-	1043	protein_coding	ribosomal protein S27 [Source:MGI Symbol;Acc:MGI:1888676]	-
ENSMUSG00000039191	4572	6544	5181	4490	6525	5399	22.593531360541	30.1197264215354	26.1736239399816	23.2373211612392	29.2449405026649	27.2804979786148	5344.07609621114	5403.41116125308	-0.0159451335955469	0.933959783386893	0.991610018869136	Rbpj	5	53466152	53657362	+	12750	protein_coding	recombination signal binding protein for immunoglobulin kappa J region [Source:MGI Symbol;Acc:MGI:96522]	CSL
ENSMUSG00000021794	5706	5025	5803	4991	5525	5657	85.3960437058995	70.0441528701655	88.7832268313349	78.2267663388025	74.9947043632512	86.5671727534242	5462.94804154465	5363.74800530316	0.0264191990286045	0.882047576021308	0.989211428085069	Glud1	14	34310727	34345265	+	4210	protein_coding	glutamate dehydrogenase 1 [Source:MGI Symbol;Acc:MGI:95753]	-
ENSMUSG00000034088	4230	6487	4731	5500	6889	4843	23.5440959972667	33.6291111018317	26.9194989347745	32.0601955352669	34.7768441278644	27.5624102832156	5057.80887563897	5677.71449288062	-0.166784760601933	0.413557258138875	0.92726816648186	Hdlbp	1	93405940	93478815	-	11320	protein_coding	high density lipoprotein (HDL) binding protein [Source:MGI Symbol;Acc:MGI:99256]	-
ENSMUSG00000073489	4285	2158	6030	6763	6789	6635	75.8170586703086	35.5629176092562	109.070119552873	125.31911461156	108.94674162411	120.037821346751	4170.99745682049	6703.55679619066	-0.684592199745318	0.0401389960057159	0.606207909585646	Ifi204	1	173747293	173766943	-	3561	protein_coding	interferon activated gene 204 [Source:MGI Symbol;Acc:MGI:96429]	-
ENSMUSG00000058655	5602	5497	5124	5145	5808	5478	78.9983497988379	72.1988848086306	73.8680113647353	75.9839941502275	74.2837558904476	78.9874356299012	5342.92725646439	5442.39415958697	-0.026606892175256	0.860699017715887	0.987539123817356	Eif4b	15	102073773	102097173	+	4468	protein_coding	eukaryotic translation initiation factor 4B [Source:MGI Symbol;Acc:MGI:95304]	-
ENSMUSG00000024413	6568	6173	4674	5235	5687	4282	38.5854813671629	33.7766748422978	28.0706104880671	32.2084102472392	30.3016542384818	25.7216315615982	5723.08751451266	5027.81845643528	0.186869678326956	0.341842680636874	0.910038657364883	Npc1	18	12189693	12236400	-	10725	protein_coding	NPC intracellular cholesterol transporter 1 [Source:MGI Symbol;Acc:MGI:1097712]	-
ENSMUSG00000032786	10302	6085	4690	3887	3672	3929	105.133954378603	57.8378145426083	48.929037002744	41.5429965578818	33.987283825355	40.9981778084921	6951.15372462261	3822.57737365403	0.862734204861391	0.00254748711705752	0.209424646628494	Alas1	9	106233455	106248654	-	6174	protein_coding	aminolevulinic acid synthase 1 [Source:MGI Symbol;Acc:MGI:87989]	-
ENSMUSG00000006998	5903	6432	5427	4242	4686	5792	92.107405239206	93.4754658213838	86.5673170269945	69.3193136068267	66.3157034130727	92.4083869806914	5838.92118138862	4892.62003179838	0.255150010138084	0.186502799393245	0.839475245675349	Psmd2	16	20651652	20663414	+	4038	protein_coding	proteasome (prosome, macropain) 26S subunit, non-ATPase, 2 [Source:MGI Symbol;Acc:MGI:1096584]	-
ENSMUSG00000017781	4937	4259	5134	6309	6938	4784	75.3366533287234	60.5313938026837	80.0887346534636	100.824377353716	96.0217957237514	74.6440919314681	4737.71998857062	5956.02900082335	-0.330215230424293	0.105226185276971	0.768752488399721	Pitpna	11	75588097	75628804	+	4129	protein_coding	phosphatidylinositol transfer protein, alpha [Source:MGI Symbol;Acc:MGI:99887]	-
ENSMUSG00000026288	5444	4715	4848	5941	6478	4866	45.1209599394721	36.3975162623011	41.0766669347354	51.5681547286894	48.6960224894912	41.2376008161018	4951.75090605419	5715.41041237933	-0.206954664516076	0.256048454397948	0.887269823812685	Inpp5d	1	87620312	87720507	+	7602	protein_coding	inositol polyphosphate-5-phosphatase D [Source:MGI Symbol;Acc:MGI:107357]	-
ENSMUSG00000034993	7375	5510	5147	5073	4957	4071	167.995608130115	116.900761452644	119.856735058792	121.021516497642	102.411129030638	94.8195909786254	5948.39806753382	4677.15001297522	0.346878185663658	0.104797567159985	0.76860599845337	Vat1	11	101458745	101466230	-	2766	protein_coding	vesicle amine transport 1 [Source:MGI Symbol;Acc:MGI:1349450]	-
ENSMUSG00000035697	5462	4714	4825	6352	5908	4713	76.8520905702183	61.7765151558924	69.4022705767925	93.6000981888412	75.3940040023423	67.8051219643608	4949.59366483219	5634.06721419028	-0.186863114227905	0.34370988028766	0.910038657364883	Arhgap45	10	80016653	80031472	+	4478	protein_coding	Rho GTPase activating protein 45 [Source:MGI Symbol;Acc:MGI:1917969]	-
ENSMUSG00000008668	5133	5277	5224	4663	5477	6141	129.833156584977	124.31721821799	135.079639037645	123.521225572815	125.646219044313	158.823411668938	5151.54750036041	5399.85150459403	-0.0679041392074833	0.704293245851869	0.975194908633981	Rps18	17	33951999	33956001	-	2491	protein_coding	ribosomal protein S18 [Source:MGI Symbol;Acc:MGI:98146]	-
ENSMUSG00000071644	4887	5121	5008	4912	5943	6004	118.428729551685	115.584432440151	124.065612208492	124.662236567251	130.62093651303	148.770384883307	4946.63180511123	5581.7443668774	-0.174277828361742	0.284018364372044	0.896588697398914	Eef1g	19	8967041	8978479	+	2600	protein_coding	eukaryotic translation elongation factor 1 gamma [Source:MGI Symbol;Acc:MGI:1914410]	-
ENSMUSG00000024740	4929	6520	4722	4845	6101	4480	74.7439197190643	92.0861857242666	73.2007288557847	76.943627533527	83.909359838303	69.4634160106966	5299.0219951671	5084.56211859396	0.0596065977136158	0.744608978055802	0.977379229731909	Ddb1	19	10605625	10629813	+	4155	protein_coding	damage specific DNA binding protein 1 [Source:MGI Symbol;Acc:MGI:1202384]	-
ENSMUSG00000030557	5417	4984	5805	4602	5369	5408	23.2483040180854	19.9223383630807	25.4687151475528	20.68430246564	20.8986472820037	23.7317735292609	5354.10036410989	5094.76772902916	0.0715966987640848	0.687543683019094	0.973646931369536	Mef2a	7	67231163	67372858	-	14681	protein_coding	myocyte enhancer factor 2A [Source:MGI Symbol;Acc:MGI:99532]	SRF
ENSMUSG00000074622	5866	5109	4649	6200	5645	4115	109.901411606772	89.1511505350189	89.0416357324517	121.650731946431	95.9218375539846	78.8301082986259	5147.76886157521	5296.22771482353	-0.0410028457241612	0.850207256881025	0.987380398662787	Mafb	2	160363703	160367065	-	3363	protein_coding	v-maf musculoaponeurotic fibrosarcoma oncogene family, protein B (avian) [Source:MGI Symbol;Acc:MGI:104555]	TF_bZIP
ENSMUSG00000006740	5489	6166	5848	3650	4821	5582	46.7673898233662	48.9309062039424	50.9365629059137	32.5690124562335	37.2545536169501	48.6296120343575	5761.46679760042	4654.17335074221	0.307916198888526	0.127125903338576	0.796960650664972	Kif5b	18	6201002	6242174	-	7395	protein_coding	kinesin family member 5B [Source:MGI Symbol;Acc:MGI:1098268]	-
ENSMUSG00000036594	4132	1824	7837	5530	5786	6417	138.924488238858	57.1180226568455	269.364718423059	194.71770800713	176.436832991274	220.603096287825	4634.04632534168	5892.11368412358	-0.346557299702522	0.396899089961276	0.92245770022312	H2-Aa	17	34282744	34287827	-	1874	protein_coding	histocompatibility 2, class II antigen A, alpha [Source:MGI Symbol;Acc:MGI:95895]	-
ENSMUSG00000021457	5819	5077	4731	6057	5811	4014	39.1622648108579	31.8241229433458	32.5495329995351	42.6912470397254	35.4701193309804	27.6221756313307	5150.11997472664	5261.921936811	-0.0309830784335206	0.885669993997115	0.989334316699296	Syk	13	52583173	52648792	+	9362	protein_coding	spleen tyrosine kinase [Source:MGI Symbol;Acc:MGI:99515]	-
ENSMUSG00000030057	5099	6206	5765	3999	4017	6417	105.820869109497	119.957642192107	122.308881638725	86.915961936964	75.61021542208	136.169368393736	5614.97362866439	4818.23716232346	0.220832505127518	0.368538767764814	0.917214798001802	Cnbp	6	87842615	87851106	-	3036	protein_coding	cellular nucleic acid binding protein [Source:MGI Symbol;Acc:MGI:88431]	-
ENSMUSG00000045312	9314	7190	4628	3334	3543	3471	69.7381131167578	50.1409648835945	35.4241697795076	26.1433585582681	24.060100824554	26.5735541609198	6943.72188334168	3432.7564729167	1.01637127550831	5.82874860049663e-05	0.0242616215582643	Lhfpl2	13	94057796	94195409	+	8415	protein_coding	lipoma HMGIC fusion partner-like 2 [Source:MGI Symbol;Acc:MGI:2145236]	-
ENSMUSG00000023456	4617	9261	4109	3893	5161	4431	105.667575419842	197.41020056751	96.1369590325076	93.3099800281839	107.129248547345	103.69186591955	5839.4296883226	4448.61370722767	0.392512727832047	0.159289973468494	0.829241668288266	Tpi1	6	124810586	124814296	-	2753	protein_coding	triosephosphate isomerase 1 [Source:MGI Symbol;Acc:MGI:98797]	-
ENSMUSG00000024164	4173	4477	4277	6232	6582	5635	51.1234247837357	51.0844223681463	53.5652549885133	79.9577978427117	73.1344104050632	70.5872962300632	4256.63736007322	6112.2396765579	-0.521980612037627	0.000749489851396068	0.100418491142312	C3	17	57203970	57228136	-	5143	protein_coding	complement component 3 [Source:MGI Symbol;Acc:MGI:88227]	-
ENSMUSG00000020009	5158	5329	4944	4609	5075	6196	114.151586032011	109.843957145493	111.853980983628	106.824076037523	101.865938409353	140.208096388857	5080.30590786754	5277.68838782748	-0.0549519007374637	0.771246889843923	0.98033034888144	Ifngr1	10	19591949	19610229	+	2847	protein_coding	interferon gamma receptor 1 [Source:MGI Symbol;Acc:MGI:107655]	-
ENSMUSG00000028646	6030	5425	5500	4250	4679	5349	113.717922192788	95.2886521263737	106.034371021417	83.9387231477614	80.0307672492397	103.144309596561	5592.43747201807	4741.6605570499	0.238104164569613	0.196008740441375	0.841734151727903	Rragc	4	123917446	123936997	+	3341	protein_coding	Ras-related GTP binding C [Source:MGI Symbol;Acc:MGI:1858751]	-
ENSMUSG00000024677	3994	2911	5753	5559	6176	6799	56.1091503728531	38.0888337403847	82.6213672078821	81.786972227417	78.6910337973525	97.6633786964832	4213.5669586998	6151.45345352573	-0.545942514714514	0.0481944044428557	0.637886770762719	Ms4a6b	19	11516512	11531256	+	4485	protein_coding	membrane-spanning 4-domains, subfamily A, member 6B [Source:MGI Symbol;Acc:MGI:1917024]	-
ENSMUSG00000024737	7631	5214	4456	5705	4505	3676	87.5624872079181	55.7233862377724	52.2702032894773	68.5573637451319	46.8839034071761	43.1293794958251	5705.32539664439	4626.27985071057	0.30248810123994	0.260126121803876	0.890880359356941	Slc15a3	19	10839727	10859362	+	5491	protein_coding	solute carrier family 15, member 3 [Source:MGI Symbol;Acc:MGI:1929691]	-
ENSMUSG00000003226	4906	5270	5224	4914	5575	5200	26.3567383904459	26.369662711078	28.690602050032	27.6478330915697	27.1644755858861	28.564625680741	5073.3722519016	5195.50227652187	-0.0343229176154972	0.820837228040762	0.985042421353825	Ranbp2	10	58446920	58494356	+	11728	protein_coding	RAN binding protein 2 [Source:MGI Symbol;Acc:MGI:894323]	-
ENSMUSG00000026234	4707	5611	5460	4739	4849	5672	29.1100761384645	32.3198435147865	34.5194730228209	30.6935892205313	27.1984189248584	35.867114306192	5193.8430988813	5075.28143243533	0.0333669306153602	0.856414638911127	0.987380398662787	Ncl	1	86344719	86359400	-	10188	protein_coding	nucleolin [Source:MGI Symbol;Acc:MGI:97286]	-
ENSMUSG00000036707	5780	5597	5381	4378	4661	5235	51.459637451818	46.4113315130233	48.9749777257369	40.820325719025	37.6365943522673	47.6558962257157	5521.64928585934	4742.04945888889	0.219627562975044	0.204384952270035	0.850622157174067	Cab39	1	85793441	85851576	+	7077	protein_coding	calcium binding protein 39 [Source:MGI Symbol;Acc:MGI:107438]	-
ENSMUSG00000028234	4040	4091	5371	6003	6270	5205	62.3891805395517	58.8419739410631	84.7921094996389	97.0863299908958	87.8188586933472	82.1882478113365	4466.15802786348	5790.03299214166	-0.374581028468619	0.0666149259113433	0.681657368279412	Rps20	4	3831334	3835665	-	4080	protein_coding	ribosomal protein S20 [Source:MGI Symbol;Acc:MGI:1914677]	-
ENSMUSG00000029484	6332	4886	5356	4034	4806	5531	109.514043479553	78.706791444287	94.6982269691892	73.067900176902	75.3884833123114	97.8123376095363	5476.19671039494	4766.79072569544	0.200145318963901	0.340676829569436	0.909947712038665	Anxa3	5	96793339	96845966	+	3643	protein_coding	annexin A3 [Source:MGI Symbol;Acc:MGI:1201378]	-
ENSMUSG00000009470	5839	6575	4709	3694	4683	5113	32.8128131522671	34.4136379210056	27.0524156802816	21.7402085641741	23.8682995472591	29.3793277807914	5616.36212708156	4467.16062675859	0.330314453257462	0.095426923509177	0.748674192117301	Tnpo1	13	98839019	98926384	-	11212	protein_coding	transportin 1 [Source:MGI Symbol;Acc:MGI:2681523]	-
ENSMUSG00000036427	4331	6637	4031	5280	6257	4074	42.2943061227671	60.3664137262542	40.2419382339873	53.9994663547508	55.4181733958991	40.6795197301289	4898.8295081817	5145.46337921563	-0.0708335139439985	0.757520482067639	0.977379229731909	Gpi1	7	34201330	34230336	-	6452	protein_coding	glucose phosphate isomerase 1 [Source:MGI Symbol;Acc:MGI:95797]	-
ENSMUSG00000049037	4836	3936	5558	4898	5585	5787	195.572108587461	148.253704236743	229.779637419983	207.444168878896	204.850078646771	239.295857215346	4748.30253527233	5393.85904541703	-0.18395376021691	0.384974405492753	0.920399165311609	Clec4a1	6	122921848	122934619	+	1558	protein_coding	C-type lectin domain family 4, member a1 [Source:MGI Symbol;Acc:MGI:3036291]	-
ENSMUSG00000066036	5452	4701	3907	5579	7271	3670	19.0872696905848	15.3287962446538	13.9831090717851	20.4553139229164	23.0873687167076	13.1375716790436	4628.02541218118	5419.87869251115	-0.227912352418542	0.359651684655764	0.915105590771649	Ubr4	4	139352609	139489588	+	17997	protein_coding	ubiquitin protein ligase E3 component n-recognin 4 [Source:MGI Symbol;Acc:MGI:1916366]	-
ENSMUSG00000030707	4827	4025	4923	6099	5722	4946	109.282890090722	84.8732036134936	113.94022694456	144.609002756201	117.493829219945	114.495932011632	4555.72371019185	5568.64786543136	-0.289666292118219	0.146249975353469	0.815602101014337	Coro1a	7	126699773	126707787	-	2783	protein_coding	coronin, actin binding protein 1A [Source:MGI Symbol;Acc:MGI:1345961]	-
ENSMUSG00000038366	4746	4579	4644	6215	6796	3557	46.0401423574153	41.3722752190816	46.0546521424139	63.1410619259307	59.7935895189736	35.2820540342313	4605.86219992739	5459.95611275598	-0.245454151216308	0.312817513583403	0.906266270983476	Lasp1	11	97799000	97838764	+	6495	protein_coding	LIM and SH3 protein 1 [Source:MGI Symbol;Acc:MGI:109656]	-
ENSMUSG00000020850	4932	4908	4322	5587	6616	4146	41.6499138343797	38.6033888092659	37.3119694592194	49.4118979175754	50.673262624124	35.7998666324514	4660.51331156869	5386.74360770327	-0.208961253904465	0.289781826460093	0.896588697398914	Prpf8	11	75486816	75509449	+	7461	protein_coding	pre-mRNA processing factor 8 [Source:MGI Symbol;Acc:MGI:2179381]	-
ENSMUSG00000030208	6213	5142	5158	4604	4968	4425	65.9581870037751	50.8427772975334	55.9784752889274	51.1875679732328	47.8345039671744	48.0332201470419	5448.41830982549	4637.23431367855	0.232561199297208	0.184706775784185	0.839475245675349	Emp1	6	135362545	135383173	+	5935	protein_coding	epithelial membrane protein 1 [Source:MGI Symbol;Acc:MGI:107941]	-
ENSMUSG00000075602	2429	2188	5419	5636	7330	7439	127.007260113539	106.556068335579	289.662686862898	308.62694624763	347.614063627326	397.719296704272	3349.91691480439	6747.90502616107	-1.0103887493845	0.00283194336030647	0.219569050179295	Ly6a	15	74994877	74998031	-	1205	protein_coding	lymphocyte antigen 6 complex, locus A [Source:MGI Symbol;Acc:MGI:107527]	-
ENSMUSG00000003882	10306	6025	4511	3270	2867	3435	139.255642700898	75.8244995733307	62.3114506966214	46.2734884686664	35.1352209040942	47.4581141842538	6872.52565056792	3192.74474369474	1.10609091560337	0.000211609517269976	0.0521310284964777	Il7r	15	9505788	9530176	-	4663	protein_coding	interleukin 7 receptor [Source:MGI Symbol;Acc:MGI:96562]	-
ENSMUSG00000025261	4965	5328	4114	5194	6772	4020	13.3079182651913	13.3010193659459	11.2726891359914	14.5799032513116	16.4626654639376	11.0173715729079	4731.33269482936	5253.19495520206	-0.150985675703366	0.46643995736205	0.939153451334351	Huwe1	X	151800807	151935417	+	23507	protein_coding	HECT, UBA and WWE domain containing 1 [Source:MGI Symbol;Acc:MGI:1926884]	-
ENSMUSG00000029561	4195	1714	5074	7095	7279	5029	41.4675126070155	15.7803515982042	51.2741954416487	73.449736956761	65.2589483970668	50.8298382216269	3675.25727751352	6418.99757898633	-0.804571690663341	0.0243889569930596	0.536929017257392	Oasl2	5	114896936	114912234	+	6374	protein_coding	2'-5' oligoadenylate synthetase-like 2 [Source:MGI Symbol;Acc:MGI:1344390]	-
ENSMUSG00000026667	6207	5563	4967	3922	4652	5055	48.2759904328126	40.2984502343102	39.4926229175869	31.9461746268601	32.8156857988691	40.2005207350412	5512.3113969985	4517.83084372752	0.28704068498074	0.123972219800157	0.792138696235556	Uhmk1	1	170193420	170215397	-	8101	protein_coding	U2AF homology motif (UHM) kinase 1 [Source:MGI Symbol;Acc:MGI:1341908]	-
ENSMUSG00000021614	3121	8759	4086	3987	5642	4634	13.5973253985672	35.5421819722707	18.1982847338896	18.1914694995275	22.293853121002	20.6431906367962	5174.21998546199	4697.10047050127	0.139607740706919	0.661307033379286	0.973274341603194	Vcan	13	89655312	89742509	-	14462	protein_coding	versican [Source:MGI Symbol;Acc:MGI:102889]	-
ENSMUSG00000031555	4516	5599	4788	4318	5554	5329	69.1468137826949	79.8469892183524	74.9453604857293	69.2408997378511	77.1287773182111	83.4305356053509	4896.18197292968	5024.32732662528	-0.0372657751692085	0.825188286481536	0.985388031524179	Adam9	8	24949611	25016927	-	4115	protein_coding	a disintegrin and metallopeptidase domain 9 (meltrin gamma) [Source:MGI Symbol;Acc:MGI:105376]	-
ENSMUSG00000024308	3929	3725	4473	6772	7501	3622	75.1074305929469	66.321904817427	87.4122191424737	135.575011691629	130.050603939234	70.7962727782551	4007.55740297141	5891.54374540935	-0.55597297026552	0.0368621638826802	0.592257463991276	Tapbp	17	33915899	33929288	+	3296	protein_coding	TAP binding protein [Source:MGI Symbol;Acc:MGI:1201689]	-
ENSMUSG00000025154	5710	3932	5304	4299	5120	5651	69.9940411639359	44.8919331068361	66.466199551534	55.1892167124581	56.9229308410921	70.8290373517681	4952.71735561174	4996.11315618707	-0.0126246186067898	0.955575216243125	0.994143272576322	Arhgap19	19	41766588	41802084	-	5140	protein_coding	Rho GTPase activating protein 19 [Source:MGI Symbol;Acc:MGI:1918335]	-
ENSMUSG00000052384	4913	4431	4928	5688	5323	4699	74.1089001938086	62.2522699005824	75.9917900143568	89.8555727144775	72.8236431863228	72.4753165224189	4712.81567191713	5218.8580990769	-0.147141903111555	0.425946896089839	0.92887568788893	Nrros	16	32142785	32165594	-	4177	protein_coding	negative regulator of reactive oxygen species [Source:MGI Symbol;Acc:MGI:2445095]	-
ENSMUSG00000022285	5160	5290	5524	4141	5025	4822	78.9498735365549	75.3854005425118	86.4027923842124	66.3542572799962	69.7316809979219	75.4379737354553	5267.30867661959	4628.10785775963	0.186613756716453	0.248462675211531	0.884096486132191	Ywhaz	15	36770770	36796929	-	4118	protein_coding	tyrosine 3-monooxygenase/tryptophan 5-monooxygenase activation protein, zeta polypeptide [Source:MGI Symbol;Acc:MGI:109484]	-
ENSMUSG00000032097	5427	4787	5110	4317	5584	4722	42.5561195073422	34.9619351831687	40.9633503333563	35.4524351847815	39.713662382779	37.8607534675979	5058.17366560397	4825.30943397417	0.0679168197268858	0.687359616907429	0.973646931369536	Ddx6	9	44604892	44640731	+	8035	protein_coding	DEAD (Asp-Glu-Ala-Asp) box polypeptide 6 [Source:MGI Symbol;Acc:MGI:104976]	-
ENSMUSG00000030786	6573	5436	4729	4109	4409	4673	82.4331851390952	63.4961998589594	60.6289621457693	53.9680112877801	50.1499932621404	59.9232419315735	5513.78769569354	4378.85284687193	0.332519285037202	0.0873918946260849	0.736489047396931	Itgam	7	128062640	128118491	+	5024	protein_coding	integrin alpha M [Source:MGI Symbol;Acc:MGI:96607]	-
ENSMUSG00000008730	5098	5643	4977	4310	4938	4934	29.4309283233677	30.3419869875673	29.3727184223828	26.0581287089017	25.8551788953628	29.1248935478025	5169.41841492908	4699.28084870019	0.137595325298003	0.374075585545029	0.919780484363165	Hipk1	3	103739815	103791563	-	10914	protein_coding	homeodomain interacting protein kinase 1 [Source:MGI Symbol;Acc:MGI:1314873]	-
ENSMUSG00000055436	4714	5452	5100	4121	4838	5656	35.1662922051936	37.8811091899413	38.8937259438793	32.1959646280208	32.7337075372982	43.1427152586563	5023.4075362977	4849.79612369932	0.0507731375416469	0.787834944391901	0.98256789748412	Srsf11	3	158010473	158036639	-	8446	protein_coding	serine/arginine-rich splicing factor 11 [Source:MGI Symbol;Acc:MGI:1916457]	-
ENSMUSG00000023186	6226	4097	5380	3919	4777	5313	80.0736741181841	49.0768230714635	70.7351513174911	52.7858753863195	55.7221946135128	69.8685173584703	5202.91477862631	4643.04560862104	0.164214123701139	0.481568239264967	0.94051361736743	Vwa5a	9	38718268	38743337	+	4899	protein_coding	von Willebrand factor A domain containing 5A [Source:MGI Symbol;Acc:MGI:1915026]	-
ENSMUSG00000000957	4445	5879	3581	5308	6785	3651	46.990880730991	57.8862102102504	38.7006725155316	58.7671404100532	65.055497613976	39.465237815262	4546.64559767753	5170.80141077937	-0.185584426359414	0.453066934702468	0.937437215755935	Mmp14	14	54431612	54445364	+	5960	protein_coding	matrix metallopeptidase 14 (membrane-inserted) [Source:MGI Symbol;Acc:MGI:101900]	-
ENSMUSG00000019505	4166	2983	4222	6914	7082	4224	156.708492773949	104.509641729178	162.354327206029	272.37325944717	241.613681034678	162.464414265359	3769.64269623864	6020.17397092844	-0.675439148863934	0.00900836095367866	0.366916547217301	Ubb	11	62551171	62553213	+	1675	protein_coding	ubiquitin B [Source:MGI Symbol;Acc:MGI:98888]	-
ENSMUSG00000063286	5660	2566	4737	5215	6570	4840	47.9778053037418	20.2586469582665	41.048727876437	46.2956391323664	50.5104976834069	41.9498468658802	4316.01618571157	5479.91109751276	-0.344527432477821	0.241483930816302	0.879962432378612	Gm8995	7	106504239	106511671	-	7433	transcribed_unprocessed_pseudogene	predicted gene 8995 [Source:MGI Symbol;Acc:MGI:3644223]	-
ENSMUSG00000015143	4218	5299	4807	4243	6161	4857	48.0323665184671	56.2019217884343	55.9595099496028	50.601368887747	63.6313224815706	56.5531218955838	4709.38318082867	5020.76762813268	-0.0924276220536605	0.603461592956965	0.964159488526025	Actn1	12	80167547	80260371	-	5533	protein_coding	actinin, alpha 1 [Source:MGI Symbol;Acc:MGI:2137706]	-
ENSMUSG00000054364	4867	4492	5504	5257	4446	4945	130.54685352508	112.221132655718	150.923149350855	147.674280781387	108.160043308839	135.622713738215	4913.56055155313	4885.67733714444	0.00824215219324446	0.967884072930763	0.99558061637911	Rhob	12	8497661	8500009	-	2349	protein_coding	ras homolog family member B [Source:MGI Symbol;Acc:MGI:107949]	-
ENSMUSG00000020790	4925	4044	5158	5003	5409	4965	27.3834238309141	20.9422094120161	29.3180595516929	29.1322374536547	27.276637150431	28.2268124706281	4674.87935903606	5095.86306758988	-0.124444453032678	0.512351755684349	0.948673287685365	Ankfy1	11	72690006	72772146	+	11332	protein_coding	ankyrin repeat and FYVE domain containing 1 [Source:MGI Symbol;Acc:MGI:1337008]	-
ENSMUSG00000001440	4105	5607	4650	4443	5721	4977	39.2478459467776	49.9301715776838	45.4493827054456	44.4877870050854	49.6097392159434	48.6554369536893	4713.85840769561	4998.36775081036	-0.0845427906487294	0.627272806231031	0.968348025976565	Kpnb1	11	97159714	97187881	-	6590	protein_coding	karyopherin (importin) beta 1 [Source:MGI Symbol;Acc:MGI:107532]	-
ENSMUSG00000022565	5042	5470	4039	4992	6323	3609	17.5388265660093	17.7220866703987	14.3629588677136	18.1858704796498	19.9486359868029	12.8364710568194	4775.71823129685	4905.36139771918	-0.0386712562101695	0.860267384488602	0.987469435277937	Plec	15	76170974	76232574	-	18113	protein_coding	plectin [Source:MGI Symbol;Acc:MGI:1277961]	-
ENSMUSG00000027642	4697	5235	4643	4566	5199	5040	66.8043762407884	69.3475107783467	67.5080258700512	68.0114579870635	67.0650885147514	73.2952720575621	4793.65681814148	4904.5635666612	-0.03296768993016	0.827197778566275	0.985578767963607	Rpn2	2	157279017	157326319	+	4430	protein_coding	ribophorin II [Source:MGI Symbol;Acc:MGI:98085]	-
ENSMUSG00000030105	6055	5453	5469	3621	4033	4719	85.1767694632874	71.4450841652538	78.6479327310474	53.3454479748255	51.4549985706787	67.8762852110371	5598.92796517873	4109.34441403237	0.446269003441091	0.0183149666103603	0.491833289990516	Arl8b	6	108783099	108825278	+	4479	protein_coding	ADP-ribosylation factor-like 8B [Source:MGI Symbol;Acc:MGI:1914416]	-
ENSMUSG00000042228	4749	3743	5228	4576	4977	6056	73.4642144112466	53.9291200395105	82.6764117567838	74.134695801147	69.8286493050669	95.7900957516417	4546.06436401168	5188.44142628832	-0.190707894425183	0.401480985900908	0.924029403885955	Lyn	4	3678115	3813122	+	4073	protein_coding	LYN proto-oncogene, Src family tyrosine kinase [Source:MGI Symbol;Acc:MGI:96892]	-
ENSMUSG00000026074	4088	8146	3975	3931	4633	4542	26.8892564537939	49.9047804649443	26.7286737748418	27.0790095057977	27.6390134901226	30.5475305352675	5268.82128631168	4339.617465814	0.279980434917734	0.292411785659838	0.897798102202501	Map4k4	1	39900913	40026310	+	9579	protein_coding	mitogen-activated protein kinase kinase kinase kinase 4 [Source:MGI Symbol;Acc:MGI:1349394]	-
ENSMUSG00000025950	5770	6845	4543	3909	4019	4220	131.198045938121	144.962224110652	105.600667101837	93.0848597626124	82.8823185108316	98.1126658337271	5620.63875138306	4035.25778268416	0.478167125248143	0.0124983535003334	0.425207341206959	Idh1	1	65158616	65186500	-	2771	protein_coding	isocitrate dehydrogenase 1 (NADP+), soluble [Source:MGI Symbol;Acc:MGI:96413]	-
ENSMUSG00000022106	5553	4927	4717	4475	4478	4983	36.8718820778257	30.4705317005529	32.0188611120801	31.1187753327779	26.967709019468	33.8313705162441	5009.51015463643	4634.23429161651	0.112382125835858	0.533023114495496	0.950619258129174	Rcbtb2	14	73123037	73207843	+	9489	protein_coding	regulator of chromosome condensation (RCC1) and BTB (POZ) domain containing protein 2 [Source:MGI Symbol;Acc:MGI:1917200]	-
ENSMUSG00000025544	5217	5566	5218	3493	4249	5323	105.795613855758	105.128354239436	108.174095422873	74.1834858070082	78.1494433159456	110.373385488314	5267.72483792194	4336.80030301519	0.280576685904053	0.172782673860392	0.831615342679829	Tm9sf2	14	122107038	122159604	+	3107	protein_coding	transmembrane 9 superfamily member 2 [Source:MGI Symbol;Acc:MGI:1915309]	-
ENSMUSG00000023830	6570	5702	3891	4202	4994	3680	44.4730663357563	35.9491606897299	26.925594864041	29.7885646629614	30.6600299185875	25.4706832489035	5308.93332376762	4249.17533676236	0.321231062730173	0.152689929815971	0.823464502514584	Igf2r	17	12682406	12769664	-	9308	protein_coding	insulin-like growth factor 2 receptor [Source:MGI Symbol;Acc:MGI:96435]	-
ENSMUSG00000037062	4454	4691	5002	5061	5599	4219	37.5830602937581	36.8669490338508	43.1477334107633	44.7239434972574	42.8493982236808	36.4009338165198	4665.54944482837	4918.53073824394	-0.0762199334875062	0.664222013795596	0.973274341603194	Sh3glb1	3	144683678	144720335	-	7467	protein_coding	SH3-domain GRB2-like B1 (endophilin) [Source:MGI Symbol;Acc:MGI:1859730]	-
ENSMUSG00000030123	4705	4689	3638	6184	6902	2834	40.6036764701109	37.6891029886194	32.0952525201611	55.8903766814464	54.0222934181538	25.0072910342601	4282.15120676168	5233.78906235122	-0.289537883044677	0.325081074707473	0.907254242178736	Plxnd1	6	115954811	115995005	-	7301	protein_coding	plexin D1 [Source:MGI Symbol;Acc:MGI:2154244]	-
ENSMUSG00000009090	4472	3636	4284	5609	6465	4372	56.8422100720319	43.0450159012977	55.6661254449231	74.6648892509315	74.5298112258617	56.8211979131635	4096.90554008219	5425.96908239796	-0.405420988779358	0.0476459815698231	0.637869367177985	Ap1b1	11	4986824	5042791	+	4957	protein_coding	adaptor protein complex AP-1, beta 1 subunit [Source:MGI Symbol;Acc:MGI:1096368]	-
ENSMUSG00000056429	5147	6170	4380	4089	4790	4255	64.6911010544493	72.2279645740798	56.277766936568	53.8231746417407	54.6032156652933	54.6828335589303	5145.8291872757	4344.44081582214	0.244278558121806	0.153651553762378	0.823464502514584	Tgoln1	6	72608432	72617000	-	5013	protein_coding	trans-golgi network protein [Source:MGI Symbol;Acc:MGI:105080]	-
ENSMUSG00000023150	4513	5505	5430	3984	4012	5353	52.3183289843964	59.4395744964817	64.3518048458064	48.3692869857501	42.1834199799883	63.4522235936207	5085.58017745037	4447.25296250817	0.193558570473565	0.359420234880043	0.915105590771649	Ivns1abp	1	151344477	151364422	+	5435	protein_coding	influenza virus NS1A binding protein [Source:MGI Symbol;Acc:MGI:2152389]	-
ENSMUSG00000039621	4656	3939	4033	6210	6219	3720	28.5758916855211	22.5165909287577	25.3038970978949	39.9153778152376	34.6178193922494	23.3448361945233	4167.0786547615	5338.80617505959	-0.357507203159099	0.129111047431992	0.801969149441334	Prex1	2	166566342	166713832	-	10266	protein_coding	phosphatidylinositol-3,4,5-trisphosphate-dependent Rac exchange factor 1 [Source:MGI Symbol;Acc:MGI:3040696]	-
ENSMUSG00000027995	4315	4797	4835	4499	4462	5807	90.203965753457	93.39946475648	103.326966904244	98.4969197775855	84.5992920733567	124.124562006503	4594.914844856	4919.84574366312	-0.0985227381602825	0.623512558826437	0.968348025976565	Tlr2	3	83836272	83841767	-	3014	protein_coding	toll-like receptor 2 [Source:MGI Symbol;Acc:MGI:1346060]	-
ENSMUSG00000006519	5722	4288	4560	5749	5076	3279	346.992737560164	242.190523571863	282.689544340965	365.112469328386	279.181397437408	203.317621310552	4813.11611240641	4679.18311560115	0.0407098711096545	0.872377747824087	0.988303507302883	Cyba	8	122424776	122432930	-	1039	protein_coding	cytochrome b-245, alpha polypeptide [Source:MGI Symbol;Acc:MGI:1316658]	-
ENSMUSG00000028745	4896	3908	4657	5083	5529	4537	93.5076565296048	69.5168614667743	90.9252226291137	101.668800166068	95.7733514742184	88.6003861505925	4451.30905599863	5013.84146222495	-0.17174141535279	0.363241331051728	0.915725190361088	Capzb	4	139192899	139291818	+	3299	protein_coding	capping protein (actin filament) muscle Z-line, beta [Source:MGI Symbol;Acc:MGI:104652]	-
ENSMUSG00000037503	4763	4680	4940	4376	5070	4778	57.5017899654693	52.6231054030593	60.9677408733061	55.3273565224111	55.5138149494594	58.9804388352566	4744.34512843094	4709.0999780031	0.0107283444272439	0.945932669412475	0.993386711644676	Fam168b	1	34813219	34843065	-	5219	protein_coding	family with sequence similarity 168, member B [Source:MGI Symbol;Acc:MGI:2448487]	-
ENSMUSG00000030662	4385	5541	4944	4093	5039	4602	46.0398659298125	54.1854195423682	53.0658696651208	45.0057519288783	47.9845186392265	49.4051404825198	4887.63068935583	4540.22399694941	0.106374468836384	0.514655306537807	0.948673287685365	Ipo5	14	120911224	120947999	+	6001	protein_coding	importin 5 [Source:MGI Symbol;Acc:MGI:1917822]	-
ENSMUSG00000015755	4282	4446	4779	4931	5578	4548	43.9764507317643	42.5277893632662	50.1744839206053	53.0359484260923	51.9570343161192	47.7589796741899	4455.26090828535	4979.19373859396	-0.160446951323736	0.329218432323411	0.907254242178736	Tab2	10	7905653	7956230	-	6135	protein_coding	TGF-beta activated kinase 1/MAP3K7 binding protein 2 [Source:MGI Symbol;Acc:MGI:1915902]	-
ENSMUSG00000026457	4850	4846	5100	4600	4459	4696	60.8126252163267	56.5933315252649	65.372419765573	60.4048304626835	50.708622975319	60.2061939228319	4879.9856056532	4574.04989070839	0.0934463774796379	0.58336279427301	0.959253660381929	Adipor1	1	134415378	134433351	+	5025	protein_coding	adiponectin receptor 1 [Source:MGI Symbol;Acc:MGI:1919924]	-
ENSMUSG00000025290	3596	3423	4331	6498	6437	4238	36.2168790174711	32.1090958095064	44.591480767439	68.5382278731114	58.7986263167335	43.6428761088139	3753.31904888078	5683.27966056461	-0.598602039605017	0.00914290561664711	0.369956444195106	Rps24	14	24487125	24496959	+	6256	protein_coding	ribosomal protein S24 [Source:MGI Symbol;Acc:MGI:98147]	-
ENSMUSG00000019920	5316	4919	5267	3512	4449	5054	68.4818349774028	59.0197107428195	69.3627185546481	47.38127559223	51.9810626846414	66.5712521482854	5115.90192691156	4312.1080309941	0.246581155685073	0.212269426877342	0.857848547158475	Lims1	10	58323466	58424691	+	4891	protein_coding	LIM and senescent cell antigen-like domains 1 [Source:MGI Symbol;Acc:MGI:1195263]	-
ENSMUSG00000040952	3639	5183	4777	5448	5329	4121	48.939614007861	64.9216472435154	65.6759096545594	76.7321571951425	65.0004758389559	56.6685591274506	4469.11604873813	4938.68733423738	-0.14410680377481	0.486613799662152	0.94051361736743	Rps19	7	24884371	24889806	+	4685	protein_coding	ribosomal protein S19 [Source:MGI Symbol;Acc:MGI:1333780]	-
ENSMUSG00000024085	5460	6201	4240	3765	4617	4189	47.6280835917265	50.380448969348	37.8101754342826	34.3951549135707	36.5277288723867	37.3630134693087	5212.36559029589	4155.72856713494	0.326868571397262	0.0725334809993342	0.700461202697413	Man2a1	17	64600736	64755110	+	7223	protein_coding	mannosidase 2, alpha 1 [Source:MGI Symbol;Acc:MGI:104669]	-
ENSMUSG00000015932	3320	5226	4690	4175	5854	5121	109.46252854974	160.482113514774	158.078427239634	144.16030647374	175.054162467999	172.640720469215	4345.95798511694	4994.08125692123	-0.200556460343911	0.345188502218867	0.910697237100405	Dstn	2	143915320	143943324	+	1911	protein_coding	destrin [Source:MGI Symbol;Acc:MGI:1929270]	-
ENSMUSG00000023951	3660	9135	3827	3994	3659	4110	53.816857975728	125.105280901645	57.5265178793013	61.5045348618279	48.7968731900177	61.7931232489512	5383.25976476916	3918.10035546855	0.458415897063612	0.14578930019422	0.815602101014337	Vegfa	17	46016993	46032369	-	4285	protein_coding	vascular endothelial growth factor A [Source:MGI Symbol;Acc:MGI:103178]	-
ENSMUSG00000026880	5959	4863	4773	4061	4057	4654	132.811492213308	100.947688291198	108.749201446412	94.7888130725083	82.0086400647409	106.059535668708	5144.63623229635	4248.64438318449	0.276105391394593	0.157587752144677	0.826578065335784	Stom	2	35313986	35336976	-	2827	protein_coding	stomatin [Source:MGI Symbol;Acc:MGI:95403]	-
ENSMUSG00000049313	4855	4269	4444	4886	4827	5057	27.0204466202662	22.1288722366002	25.2842287372762	28.4785961111973	24.3653648717944	28.77778172504	4477.24817703605	4909.6249011084	-0.132980094275986	0.448012312950362	0.937437215755935	Sorl1	9	41964720	42124297	-	11321	protein_coding	sortilin-related receptor, LDLR class A repeats-containing [Source:MGI Symbol;Acc:MGI:1202296]	-
ENSMUSG00000034947	5371	2955	4419	5422	5858	4278	107.842585758568	55.2614737649507	90.7050595979666	114.013552568277	106.678484901372	87.8288086771582	4231.72873498765	5143.93074016082	-0.28168647719536	0.280977528482571	0.896588697398914	Tmem106a	11	101582242	101591788	+	3138	protein_coding	transmembrane protein 106A [Source:MGI Symbol;Acc:MGI:1922056]	-
ENSMUSG00000030921	3956	2428	5354	5079	5576	5901	60.6313007552198	34.6592469586142	83.8863582406843	81.5230914380214	77.5096363311389	92.4756279042153	3913.69672696487	5493.606573679	-0.489286066069939	0.0949244202774249	0.748129822145195	Trim30a	7	104409025	104465193	-	4111	protein_coding	tripartite motif-containing 30A [Source:MGI Symbol;Acc:MGI:98178]	-
ENSMUSG00000045382	6000	6884	4095	3244	3539	4525	209.093678755616	223.439706620449	145.886777304964	118.394716941041	111.856840317734	161.238707579176	5556.47684413349	3760.77241359123	0.563221090200849	0.0175264016314589	0.484960613258884	Cxcr4	1	128588199	128592293	-	1808	protein_coding	chemokine (C-X-C motif) receptor 4 [Source:MGI Symbol;Acc:MGI:109563]	-
ENSMUSG00000025612	4940	4143	5130	4513	4317	5177	50.3728859491655	39.3472744929186	53.4760869301741	48.1944515570764	39.9249392835964	53.9770469308505	4701.1866211458	4665.07945859327	0.0111364535433107	0.956888569065759	0.994143272576322	Bach1	16	87698945	87733346	+	6179	protein_coding	BTB and CNC homology 1, basic leucine zipper transcription factor 1 [Source:MGI Symbol;Acc:MGI:894680]	TF_bZIP
ENSMUSG00000032328	5076	5864	5021	3214	4162	4706	56.6459440359318	60.94962034789	57.2808954180917	37.5625357568652	42.1251648064453	53.6982583484371	5246.01932471862	4001.3694175292	0.39075096104811	0.0437502685295662	0.619315664059865	Tmem30a	9	79768943	79793507	-	5646	protein_coding	transmembrane protein 30A [Source:MGI Symbol;Acc:MGI:106402]	-
ENSMUSG00000022533	4652	5970	4633	3433	4349	4888	29.4936683902965	35.2527706605407	30.0278168643402	22.7942189283651	25.0075315945474	31.6870169233957	5004.34261336046	4197.22658198529	0.253787480462526	0.198842771268144	0.845965160069265	Atp13a3	16	30312423	30405975	-	9938	protein_coding	ATPase type 13A3 [Source:MGI Symbol;Acc:MGI:2685387]	-
ENSMUSG00000020143	5789	3263	4698	4867	4967	4332	31.9253318427397	16.7601839926429	26.4860536490287	28.1096243374741	24.8438193224631	24.4276332046712	4563.17879832705	4697.30367161646	-0.0418358188391834	0.866826463817712	0.987760371382342	Dock2	11	34226815	34783892	-	11425	protein_coding	dedicator of cyto-kinesis 2 [Source:MGI Symbol;Acc:MGI:2149010]	-
ENSMUSG00000054808	4713	4706	4066	4813	5703	3830	48.466051423187	45.0735702308911	42.7444708027557	51.8343772862065	53.1907240548968	40.2717075691983	4436.60440642059	4730.00517543507	-0.0924224568321143	0.61718999753978	0.967066067134037	Actn4	7	28893248	28962340	-	6127	protein_coding	actinin alpha 4 [Source:MGI Symbol;Acc:MGI:1890773]	-
ENSMUSG00000020376	5175	4014	4930	4019	4366	5323	209.281567812265	151.191658741435	203.816770867311	170.216029955959	160.138843934074	220.109184025797	4671.1892717239	4556.73822601464	0.0357816937067715	0.868434040447159	0.987760371382342	Rnf130	11	50025346	50104758	+	1558	protein_coding	ring finger protein 130 [Source:MGI Symbol;Acc:MGI:1891717]	-
ENSMUSG00000078812	4348	5376	4411	4416	5058	4126	115.2519900389	132.723551794611	119.527635058144	122.588515840128	121.599014214873	111.827648548014	4641.3886815123	4496.30077865087	0.0458412559860563	0.77485499736953	0.980734143145852	Eif5a	11	69916714	69921958	-	2377	protein_coding	eukaryotic translation initiation factor 5A [Source:MGI Symbol;Acc:MGI:106248]	-
ENSMUSG00000037563	4236	4300	4944	4581	4911	4690	210.819279668443	199.320820763262	251.538928799676	238.768202650681	221.674960300883	238.664754469512	4450.80672671931	4702.5734292576	-0.079403077841074	0.645905543820738	0.971475092824049	Rps16	7	28350652	28353155	+	1266	protein_coding	ribosomal protein S16 [Source:MGI Symbol;Acc:MGI:98118]	-
ENSMUSG00000002111	5225	4165	4463	4575	4667	4563	122.156225384574	90.6930804327046	106.666628455317	112.016560403167	98.9599443217935	109.078925254443	4575.1880611091	4582.91316665798	-0.00243684294484761	0.98944899797017	0.998625090614425	Spi1	2	91082390	91115756	+	2695	protein_coding	spleen focus forming virus (SFFV) proviral integration oncogene [Source:MGI Symbol;Acc:MGI:98282]	ETS
ENSMUSG00000034484	4009	3139	5062	4420	5371	5649	125.481690437269	91.5093473089873	161.971579243543	144.886659214177	152.472593799888	180.791059887471	4053.19786414961	5114.06070178986	-0.335475311640831	0.161271317998085	0.829385151728739	Snx2	18	53176365	53220860	+	2013	protein_coding	sorting nexin 2 [Source:MGI Symbol;Acc:MGI:1915054]	-
ENSMUSG00000020859	5486	5190	4588	3760	4408	4167	30.8373474046033	27.1717997717333	26.3643452822287	22.134559316891	22.4726934483856	23.9500145872171	5024.93623135823	4082.98728195511	0.299482464481305	0.0637109758189767	0.674139110684511	Spag9	11	93996091	94126085	+	11209	protein_coding	sperm associated antigen 9 [Source:MGI Symbol;Acc:MGI:1918084]	-
ENSMUSG00000026473	5420	5191	3792	4165	4774	4228	102.767791746947	91.6724006618375	73.5018784201047	82.7055337213173	82.0979824115198	81.9697835581385	4730.73815074704	4356.98604486548	0.118759592543284	0.52466504114677	0.949428770088616	Glul	1	153899944	153909723	+	3323	protein_coding	glutamate-ammonia ligase (glutamine synthetase) [Source:MGI Symbol;Acc:MGI:95739]	-
ENSMUSG00000024811	4866	5232	4444	3736	4419	4814	29.4629590654637	29.5054220136743	27.50747199065	23.690430358074	24.2672514904277	29.8037845573869	4781.19367076622	4299.38090011427	0.153280836924794	0.378862847447771	0.919780484363165	Tnks2	19	36834232	36893477	+	10406	protein_coding	tankyrase, TRF1-interacting ankyrin-related ADP-ribose polymerase 2 [Source:MGI Symbol;Acc:MGI:1921743]	-
ENSMUSG00000029426	5009	5005	4422	3859	4486	4711	50.2150418533939	46.732252732674	45.3183309785797	40.5153318735556	40.7881866625377	48.2899741800793	4750.75811983322	4327.59027597384	0.134620702479692	0.421587287350052	0.928793340110297	Scarb2	5	92441314	92506833	-	6285	protein_coding	scavenger receptor class B, member 2 [Source:MGI Symbol;Acc:MGI:1196458]	-
ENSMUSG00000030579	4872	3272	4317	6142	5826	2931	460.224277970623	287.875945932966	416.88538055769	607.622549125401	499.143083159272	283.099521618704	4128.61182593895	4925.56619488826	-0.254671016465872	0.390166543874037	0.920399165311609	Tyrobp	7	30413760	30417585	+	667	protein_coding	TYRO protein tyrosine kinase binding protein [Source:MGI Symbol;Acc:MGI:1277211]	-
ENSMUSG00000025314	4734	3239	4718	4894	5725	3972	35.7129599938975	22.7582246079617	36.3854626620187	38.6654780013372	39.1710683162387	30.6385286319117	4209.35850339374	4813.68983951829	-0.19362905811895	0.407551064735236	0.926455193292036	Ptprj	2	90429754	90580647	-	8352	protein_coding	protein tyrosine phosphatase, receptor type, J [Source:MGI Symbol;Acc:MGI:104574]	-
ENSMUSG00000037805	4119	3766	4422	5402	5308	4213	106.756643900469	90.9103382777656	117.164010777611	146.628882652609	124.774651706571	111.649209174877	4066.49363969602	4947.67535630717	-0.282994592086259	0.143906760838946	0.814540205555837	Rpl10a	17	28328471	28331033	+	2431	protein_coding	ribosomal protein L10A [Source:MGI Symbol;Acc:MGI:1343877]	-
ENSMUSG00000036887	4564	3231	4539	4920	6243	3721	276.503336235876	182.314636406038	281.117119515946	312.163173814575	343.036558409409	230.502415952193	4088.69413581972	4894.16601227809	-0.259521997541167	0.284675816272595	0.896588697398914	C1qa	4	136895917	136898803	-	1040	protein_coding	complement component 1, q subcomponent, alpha polypeptide [Source:MGI Symbol;Acc:MGI:88223]	-
ENSMUSG00000023088	3930	6434	3684	4328	5149	3654	16.4071758633416	25.0179763121258	15.7229225708759	18.9230161368035	19.4964933619377	15.5980711655761	4582.53784239107	4331.51263008182	0.0813205322513471	0.726355027566369	0.976881825206415	Abcc1	16	14361558	14475737	+	15092	protein_coding	ATP-binding cassette, sub-family C (CFTR/MRP), member 1 [Source:MGI Symbol;Acc:MGI:102676]	-
ENSMUSG00000003316	4474	4609	4098	4659	5365	3961	39.7592170828574	38.1485811404438	37.2294113609772	43.3607094577897	43.2418137662817	35.9921473544959	4337.30132066681	4618.22922864841	-0.0905680817833129	0.586909929009567	0.960456907202282	Glg1	8	111154421	111259216	-	7090	protein_coding	golgi apparatus protein 1 [Source:MGI Symbol;Acc:MGI:104967]	-
ENSMUSG00000019929	4098	10109	3156	2302	3058	4425	44.2278616860013	101.615983022352	34.8203678341443	26.0190318534718	29.9332450684091	48.8313055109102	5603.94523571941	3250.23671978049	0.785959232253337	0.0374606344688931	0.593465047273133	Dcn	10	97479609	97518143	+	5838	protein_coding	decorin [Source:MGI Symbol;Acc:MGI:94872]	-
ENSMUSG00000025794	4308	4903	4501	4472	4123	4833	164.40563568415	174.274055188551	175.59914233303	178.732950937684	142.707458716924	188.590092206514	4511.31738981802	4474.05050299484	0.0120614249078205	0.946591545450832	0.993386711644676	Rpl14	9	120571444	120574654	+	1651	protein_coding	ribosomal protein L14 [Source:MGI Symbol;Acc:MGI:1914365]	-
ENSMUSG00000040522	5962	4320	4164	4239	4714	3734	104.753795084388	70.6954362088206	74.7929884418067	78.0015145593286	75.1207134386779	67.0831085932069	4767.91526307175	4195.61649690796	0.184445234229618	0.379266040458657	0.919780484363165	Tlr8	X	167242696	167264329	-	3586	protein_coding	toll-like receptor 8 [Source:MGI Symbol;Acc:MGI:2176887]	-
ENSMUSG00000022148	3927	2846	4043	6006	6475	3836	45.9561808031122	31.0204262742139	48.3681125953757	73.6088750923977	68.7250607553851	45.9010582429988	3585.65709037405	5384.71938012655	-0.58670831348228	0.0208731307080355	0.513470534278209	Fyb	15	6522853	6663313	+	5384	protein_coding	FYN binding protein [Source:MGI Symbol;Acc:MGI:1346327]	-
ENSMUSG00000016921	3988	4920	4710	4084	4218	5116	52.2393966842113	60.0257981291179	63.0719533613241	56.0261218131717	50.1120200655744	68.5227226050201	4481.01785444583	4463.73435619641	0.00563633358362272	0.97674497161407	0.996542882793468	Srsf6	2	162931528	162937121	+	4810	protein_coding	serine/arginine-rich splicing factor 6 [Source:MGI Symbol;Acc:MGI:1915246]	-
ENSMUSG00000022295	6371	4913	4717	2856	3207	4909	71.6687965200403	51.4753263159378	54.2451299933098	33.6467045443033	32.7200379091744	56.4646460896451	5278.98631964138	3655.3805227745	0.530276160301285	0.0425151036354282	0.614687871498054	Atp6v1c1	15	38661933	38692446	+	5601	protein_coding	ATPase, H+ transporting, lysosomal V1 subunit C1 [Source:MGI Symbol;Acc:MGI:1913585]	-
ENSMUSG00000031229	4499	4557	4730	3826	4683	4589	13.0288192994171	12.291303252909	14.0030480710115	11.6036830603733	12.3000126177262	13.5883960661232	4545.74635168415	4334.07420006364	0.0687618699553574	0.675850468890281	0.973274341603194	Atrx	X	105797615	105929403	-	21757	protein_coding	ATRX, chromatin remodeler [Source:MGI Symbol;Acc:MGI:103067]	-
ENSMUSG00000021133	3984	4265	4477	4666	5380	4110	32.9638175272833	32.8675282414765	37.8684594269467	40.4319540428753	40.3731633478047	34.7713109811892	4195.71043221229	4676.2404743434	-0.156486486211674	0.355027777313212	0.91291263439981	Susd6	12	80790510	80880835	+	7615	protein_coding	sushi domain containing 6 [Source:MGI Symbol;Acc:MGI:2444661]	-
ENSMUSG00000021248	5349	4227	4591	3837	4384	4461	57.997570541391	42.6873592768225	50.8881740578997	43.570327856042	43.1121896399933	49.457310857969	4679.8364847794	4203.33238199972	0.154902067289137	0.409177518562329	0.926455193292036	Tmed10	12	85340614	85374847	-	5811	protein_coding	transmembrane p24 trafficking protein 10 [Source:MGI Symbol;Acc:MGI:1915831]	-
ENSMUSG00000036636	5762	4753	4358	4055	4300	3585	68.6157116108382	52.7166700864186	53.0529960912276	50.5711699653663	46.4420204064765	43.651638449605	4902.3632442722	3954.4031461888	0.310014552268153	0.0973955154689864	0.753905112332708	Clcn7	17	25133391	25162104	+	5291	protein_coding	chloride channel, voltage-sensitive 7 [Source:MGI Symbol;Acc:MGI:1347048]	-
ENSMUSG00000024750	4449	4242	5301	3661	3166	5871	45.2636326073792	40.1964316367707	55.1337045879106	39.007539147548	29.2139472956013	61.074532503648	4626.20434792361	4254.45458920287	0.120899507625175	0.664365860082243	0.973274341603194	Zfand5	19	21272278	21282289	+	6193	protein_coding	zinc finger, AN1-type domain 5 [Source:MGI Symbol;Acc:MGI:1278334]	-
ENSMUSG00000058818	4691	4124	3778	5321	5037	3721	66.1072121170885	54.1292367906799	54.4274182824623	78.5305236175155	64.3795137065352	53.6172025475913	4149.20985576127	4668.58299726565	-0.170137892308264	0.411215777863196	0.927110269186625	Pirb	7	3711409	3720391	-	4471	protein_coding	paired Ig-like receptor B [Source:MGI Symbol;Acc:MGI:894311]	-
ENSMUSG00000005873	4966	4481	4321	3853	4540	4504	108.117567918124	90.8645194440514	96.1714557963319	87.8517437996091	89.647407954455	100.264918707586	4538.41480460193	4271.02638199622	0.0875940022245353	0.601826735600713	0.964159488526025	Reep5	18	34344889	34373415	-	2894	protein_coding	receptor accessory protein 5 [Source:MGI Symbol;Acc:MGI:1270152]	-
ENSMUSG00000032812	4657	4468	3822	4971	5022	3618	34.794629543313	31.092023054433	29.1923483706331	38.8965933897305	34.0310241303597	27.6398456312001	4260.1448856912	4506.06295235889	-0.080954712654613	0.679040833344746	0.973274341603194	Arap1	7	101348067	101412586	+	8433	protein_coding	ArfGAP with RhoGAP domain, ankyrin repeat and PH domain 1 [Source:MGI Symbol;Acc:MGI:1916960]	-
ENSMUSG00000020300	5666	4676	5036	3266	3464	4413	56.0522952102218	43.0845112367496	50.9301462459282	33.837232514247	31.0804319110514	44.6387299364168	5078.24877008868	3707.37604075474	0.453965318840008	0.0313844724426995	0.569647934889336	Cpeb4	11	31872211	31935634	+	6369	protein_coding	cytoplasmic polyadenylation element binding protein 4 [Source:MGI Symbol;Acc:MGI:1914829]	-
ENSMUSG00000032366	2484	5289	4007	3967	6159	4551	24.13402122941	47.8609708058807	39.7987848928378	40.3647367265081	54.2726008817966	45.211197062925	3851.99104464418	4818.65196760023	-0.323025276139118	0.225130255516905	0.867509778396733	Tpm1	9	67022590	67049406	-	6485	protein_coding	tropomyosin 1, alpha [Source:MGI Symbol;Acc:MGI:98809]	-
ENSMUSG00000028618	4573	5213	4633	3197	3836	4979	140.141309213082	148.793010736226	145.144184823839	102.605213904239	106.619317727749	156.015650758473	4741.86352217528	3989.87528446055	0.249154832354184	0.241794022613776	0.879962432378612	Tmem59	4	107178399	107200996	+	2056	protein_coding	transmembrane protein 59 [Source:MGI Symbol;Acc:MGI:1929278]	-
ENSMUSG00000029767	3375	5875	4122	3482	4991	4544	45.6033178842938	73.9367526959863	56.9381067992625	49.2734822164821	61.164941587839	62.7801079631002	4372.34159772764	4291.58212754636	0.0269188950351104	0.905785529502961	0.99044564401359	Calu	6	29348069	29377110	+	4663	protein_coding	calumenin [Source:MGI Symbol;Acc:MGI:1097158]	-
ENSMUSG00000007817	4193	3512	3582	5970	6184	2947	21.0962158881035	16.4575068146434	18.4237338699369	31.4568951435039	28.2189929625045	15.1607576775971	3724.59625016231	4979.43828330996	-0.41893342411889	0.127797134190476	0.798026748824744	Zmiz1	14	25459185	25666743	+	12523	protein_coding	zinc finger, MIZ-type containing 1 [Source:MGI Symbol;Acc:MGI:3040693]	zf-MIZ
ENSMUSG00000024359	3645	4911	4571	3996	4498	4716	58.4079687177057	73.2949987740879	74.8786770695391	67.0597414308262	65.3711842844674	77.2697377437237	4315.81578411411	4380.97699927513	-0.0215792658618073	0.90703229428781	0.99044564401359	Hspa9	18	34937414	34954357	-	3932	protein_coding	heat shock protein 9 [Source:MGI Symbol;Acc:MGI:96245]	-
ENSMUSG00000022139	4328	4861	4603	3486	4560	4451	22.7377505560325	23.7856872578472	24.7214301824624	19.1800375570423	21.7278832936702	23.9099634138758	4539.82465634078	4130.28808154054	0.136370353454812	0.419833346953933	0.92870561899279	Mbnl2	14	120275669	120431697	+	11993	protein_coding	muscleblind like splicing factor 2 [Source:MGI Symbol;Acc:MGI:2145597]	-
ENSMUSG00000020326	3382	4894	4655	3513	4939	4886	60.674635410265	81.7762845372876	85.3739998098358	66.0045001802776	80.364626352514	89.628908243194	4251.21816368756	4403.72867508363	-0.0508625696659056	0.811434194803077	0.984827861776642	Ccng1	11	40748552	40755311	-	3512	protein_coding	cyclin G1 [Source:MGI Symbol;Acc:MGI:102890]	-
ENSMUSG00000043940	4142	3691	4066	4777	5844	3726	17.0060315334031	14.1145412816838	17.0660349673194	20.5404498903439	21.7618305497165	15.6421630181678	3928.97447519469	4724.59568755664	-0.266126127392321	0.183205051993934	0.839475245675349	Wdfy3	5	101832956	102069921	-	15346	protein_coding	WD repeat and FYVE domain containing 3 [Source:MGI Symbol;Acc:MGI:1096875]	-
ENSMUSG00000030738	4269	4724	4155	4182	4778	4106	76.6096370269994	78.9581522208364	76.2255645133741	78.5964812452532	77.7670682704754	75.3420211485439	4324.03766340954	4322.40009524286	0.000556566236559518	0.996998273746342	0.999457425553046	Eif3c	7	126546455	126566411	-	3511	protein_coding	eukaryotic translation initiation factor 3, subunit C [Source:MGI Symbol;Acc:MGI:1926966]	-
ENSMUSG00000020077	5197	5978	4676	3022	2743	4512	149.110580303221	159.750229912509	137.152149182979	90.8054737103631	71.379562662509	132.368883642163	5204.00221802896	3436.80429186158	0.598663840411213	0.0148434785223502	0.457537014882303	Srgn	10	62493833	62527451	-	2196	protein_coding	serglycin [Source:MGI Symbol;Acc:MGI:97756]	-
ENSMUSG00000023004	3357	4914	3753	4979	5702	3369	112.807545163142	153.798392775197	128.925178999789	175.222857465548	173.782624532433	115.75743365284	3940.39343796265	4630.1002996064	-0.232695285679196	0.309070074298094	0.904042562153729	Tuba1b	15	98931425	98934565	-	1875	protein_coding	tubulin, alpha 1B [Source:MGI Symbol;Acc:MGI:107804]	-
ENSMUSG00000081534	4084	4369	3895	5300	5846	2558	93.5369538313699	93.1985962861708	91.1963217873862	127.126234515308	121.436329403136	59.9044521501539	4062.43665607241	4508.75858417207	-0.150412986474042	0.586853467327874	0.960456907202282	Slc48a1	15	97778520	97792692	+	2751	protein_coding	solute carrier family 48 (heme transporter), member 1 [Source:MGI Symbol;Acc:MGI:1914989]	-
ENSMUSG00000020745	4781	5041	4381	3105	3996	4747	31.3135099733217	30.7510211756995	29.3331451885309	21.2978829860306	23.7372726626405	31.7902036948818	4671.62405442428	3926.7868843146	0.250597427204117	0.217142362534524	0.860745786036453	Pafah1b1	11	74673949	74724670	-	9620	protein_coding	platelet-activating factor acetylhydrolase, isoform 1b, subunit 1 [Source:MGI Symbol;Acc:MGI:109520]	-
ENSMUSG00000020671	4541	4904	4540	3391	4089	4504	81.4444381143606	81.9200537643679	83.2411657720567	63.6941496799016	66.5149657319364	82.5979717448773	4602.97742791836	3972.11575766253	0.212682286174249	0.229285689485449	0.871739480553791	Rab10	12	3247428	3309969	-	3513	protein_coding	RAB10, member RAS oncogene family [Source:MGI Symbol;Acc:MGI:105066]	-
ENSMUSG00000037487	4550	5083	4006	3713	4372	4230	18.6301906129798	19.3845555980742	16.7683070554589	15.9218187510231	16.2359754721552	17.709542448551	4479.05164990453	4077.14362887447	0.13567928850882	0.401471679343868	0.924029403885955	Ubr5	15	37967328	38078854	-	15388	protein_coding	ubiquitin protein ligase E3 component n-recognin 5 [Source:MGI Symbol;Acc:MGI:1918040]	-
ENSMUSG00000021957	4447	4077	3854	4912	4882	3734	38.0953994489603	32.5293923954533	33.7512206322764	44.068227746411	37.9311062468752	32.7070057668579	4078.88102501765	4482.57699824822	-0.136152899247107	0.467670608364224	0.939426272716985	Tkt	14	30548359	30574720	+	7355	protein_coding	transketolase [Source:MGI Symbol;Acc:MGI:105992]	-
ENSMUSG00000052085	4899	2882	3703	5168	5576	3675	39.5225069880616	21.6551332068811	30.539584838929	43.6637845363113	40.7992464734074	30.31485257289	3805.91951319209	4762.85001698007	-0.32364205094245	0.209973977697788	0.856748507227142	Dock8	19	24999529	25202432	+	7810	protein_coding	dedicator of cytokinesis 8 [Source:MGI Symbol;Acc:MGI:1921396]	-
ENSMUSG00000021111	4346	4711	4039	3638	4918	4221	41.5205407933387	41.9195122963313	39.4475017393324	36.3996995565413	42.6141799458978	41.2334528040277	4306.06282829563	4213.54764985841	0.0312892190444099	0.845246632549206	0.987216628199341	Papola	12	105784694	105838944	+	6595	protein_coding	poly (A) polymerase alpha [Source:MGI Symbol;Acc:MGI:109301]	-
ENSMUSG00000026123	5719	4952	4253	3410	3608	3922	45.1153666757751	36.3843707593242	34.2982647990849	28.1721893507846	25.8144725217481	31.6353800261047	4914.08213149371	3633.51472424531	0.435605037014443	0.0220562561131084	0.519848474277723	Plekhb2	1	34849976	34879580	+	7987	protein_coding	pleckstrin homology domain containing, family B (evectins) member 2 [Source:MGI Symbol;Acc:MGI:2385825]	-
ENSMUSG00000019873	4727	4197	4417	3789	4690	4031	35.9095241864774	29.6956513165908	34.3023456591652	30.1446661463268	32.3138885370324	31.3110706480221	4402.70791226367	4132.22414662943	0.0913984987980073	0.57936767716786	0.959112210616684	Reep3	10	67009189	67096945	-	8294	protein_coding	receptor accessory protein 3 [Source:MGI Symbol;Acc:MGI:88930]	-
ENSMUSG00000028452	4279	4129	3994	4062	4732	4584	55.5775107305254	49.9495436983643	53.0319060485643	55.2533416342031	55.743453626018	60.878295634739	4086.76555145114	4429.98111558593	-0.116353037030151	0.458226349906759	0.938637879053972	Vcp	4	42979963	43000507	-	4851	protein_coding	valosin containing protein [Source:MGI Symbol;Acc:MGI:99919]	-
ENSMUSG00000015950	4287	4481	3672	4531	5007	3773	73.7402565425513	71.7886757496819	64.569318785652	81.6219653231941	78.112598198397	66.3588784848807	4088.99910314834	4400.30260532471	-0.105847199127191	0.539907058740454	0.951392218864074	Ncf1	5	134220053	134229625	-	3663	protein_coding	neutrophil cytosolic factor 1 [Source:MGI Symbol;Acc:MGI:97283]	-
ENSMUSG00000026480	5437	3723	4279	4318	3830	4128	40.4067573948429	25.7701852751103	32.5094277573988	33.607726164338	25.8158109851395	31.3686210230288	4445.37341628074	4089.77495675484	0.120303679561717	0.588249504173988	0.96047998158942	Ncf2	1	152800194	152836991	+	8478	protein_coding	neutrophil cytosolic factor 2 [Source:MGI Symbol;Acc:MGI:97284]	-
ENSMUSG00000054693	4775	4731	4338	3321	3929	4610	61.2371106395613	56.5098430191015	56.8726198057517	44.6038160020011	45.6999448096768	60.4509753254707	4558.24166594093	3935.27773527818	0.212041927429078	0.2641137345562	0.893242457307625	Adam10	9	70678997	70780229	+	4913	protein_coding	a disintegrin and metallopeptidase domain 10 [Source:MGI Symbol;Acc:MGI:109548]	-
ENSMUSG00000004040	4045	5041	4113	4125	4479	3861	26.7516417631324	31.0512043361215	27.8075671732024	28.5704901956981	26.866142140419	26.1091532500178	4333.51613769713	4127.76862405825	0.0702317664728986	0.662302385729497	0.973274341603194	Stat3	11	100885098	100939540	-	9527	protein_coding	signal transducer and activator of transcription 3 [Source:MGI Symbol;Acc:MGI:103038]	STAT
ENSMUSG00000014956	4362	4680	4797	2894	3769	5146	25.1842826771046	25.1663142214393	28.313008150338	17.4986391634828	19.7361479962972	30.3790911985049	4561.16371002042	3920.46573596398	0.218391364711311	0.35935045639331	0.915105590771649	Ppp1cb	5	32458843	32517433	+	10913	protein_coding	protein phosphatase 1 catalytic subunit beta [Source:MGI Symbol;Acc:MGI:104871]	-
ENSMUSG00000022564	4168	7034	3009	4011	4154	3253	127.050188285806	199.700799834944	93.7653030962664	128.044842273381	114.843501794326	101.389443101957	4618.2874590956	3781.00401848714	0.28866414401328	0.295707736325132	0.899052818526522	Grina	15	76246764	76249904	+	2067	protein_coding	glutamate receptor, ionotropic, N-methyl D-aspartate-associated protein 1 (glutamate binding) [Source:MGI Symbol;Acc:MGI:1913418]	-
ENSMUSG00000048120	5409	3574	4351	4075	4040	4166	61.0760387326029	37.5870521202967	50.2244668269043	48.1884900569021	41.3740063799907	48.0987973639447	4414.18229244868	4081.34873672966	0.113089621462452	0.607673146417289	0.964613785603728	Entpd1	19	40612366	40741602	+	5580	protein_coding	ectonucleoside triphosphate diphosphohydrolase 1 [Source:MGI Symbol;Acc:MGI:102805]	-
ENSMUSG00000018008	4655	3183	3983	5396	5179	3192	38.8370096859589	24.7338985012952	33.9710347688586	47.1476296953476	39.1890143537546	27.2301511700432	3913.91187418635	4556.91587486107	-0.219486836357143	0.397080883822018	0.92245770022312	Cyth4	15	78597047	78622019	+	7552	protein_coding	cytohesin 4 [Source:MGI Symbol;Acc:MGI:2441702]	-
ENSMUSG00000031438	6845	6023	3792	2505	2800	3561	124.504098623778	102.035875864488	70.510029442843	47.7177273102744	46.1913397549458	66.2282441748125	5467.20180980882	2947.32531978848	0.891456551660439	0.000499792195071979	0.0803560630266253	Rnf128	X	139563316	139673145	+	3464	protein_coding	ring finger protein 128 [Source:MGI Symbol;Acc:MGI:1914139]	-
ENSMUSG00000015947	5241	2576	3904	4817	4722	4249	127.546982516261	58.3890924758848	97.1266051691625	122.77063440662	104.225585430443	105.731363200885	3893.78819661794	4576.97473500947	-0.233262771933536	0.396120423443453	0.921468248733482	Fcgr1	3	96282909	96293969	-	2589	protein_coding	Fc receptor, IgG, high affinity I [Source:MGI Symbol;Acc:MGI:95498]	-
ENSMUSG00000004535	4976	4571	4470	3567	3681	4233	31.3804734768326	26.8485094069181	28.8176800231848	23.5583057808217	21.0541285068661	27.2953369883112	4620.81673780432	3817.17830407335	0.275692138200277	0.12735508093445	0.796960650664972	Tax1bp1	6	52713729	52766780	+	9991	protein_coding	Tax1 (human T cell leukemia virus type I) binding protein 1 [Source:MGI Symbol;Acc:MGI:1289308]	-
ENSMUSG00000022378	3988	3886	4905	3567	3935	5214	22.0181824440112	19.9829200231768	27.6845647121439	20.6248714560278	19.7044076906923	29.434618736943	4225.35190627885	4230.09538178902	-0.00161611104062903	0.99437825842062	0.999121979605705	Fam49b	15	63929097	64060478	-	11412	protein_coding	family with sequence similarity 49, member B [Source:MGI Symbol;Acc:MGI:1923520]	-
ENSMUSG00000067212	4249	2909	4533	5025	4945	3822	92.6674619930176	59.0900144720566	101.064499111345	114.772655063569	97.8135823697706	85.2299614184983	3880.78892191284	4571.44519433225	-0.236359488293642	0.332019408795448	0.907254242178736	H2-T23	17	36029773	36032855	-	2889	protein_coding	histocompatibility 2, T region locus 23 [Source:MGI Symbol;Acc:MGI:95957]	-
ENSMUSG00000033066	4187	3172	3871	4691	5540	3987	23.2595547694877	16.4119978967187	21.983355297255	27.2913924197625	27.9126154699244	22.6467425844908	3715.48024178285	4691.48255587688	-0.336587162949977	0.0998497094921288	0.758862646034106	Gas7	11	67455437	67688990	+	11342	protein_coding	growth arrest specific 7 [Source:MGI Symbol;Acc:MGI:1202388]	-
ENSMUSG00000020572	4203	4451	4424	3783	4079	4493	52.3977009336572	51.6821144703746	56.3819810687922	49.3913626332422	46.1210173636517	57.273052700713	4308.88146550373	4102.74802863236	0.0707611025007402	0.677452955780975	0.973274341603194	Nampt	12	32819545	32853349	+	5054	protein_coding	nicotinamide phosphoribosyltransferase [Source:MGI Symbol;Acc:MGI:1929865]	-
ENSMUSG00000017493	2673	2825	3910	5576	7326	3117	38.1380051778111	37.5411268441802	57.0306266184036	83.3189147500254	94.8021661066054	45.473343600164	3113.79189205761	5246.23443758517	-0.752693930938973	0.010597365324228	0.401793206388078	Igfbp4	11	99041244	99054392	+	4416	protein_coding	insulin-like growth factor binding protein 4 [Source:MGI Symbol;Acc:MGI:96439]	-
ENSMUSG00000024858	3759	3429	3968	5309	5214	3715	52.9139676163163	44.956793103627	57.1007794156948	78.265894225973	66.5673640328293	53.4709489022461	3685.52775747794	4716.06373194086	-0.355747121610352	0.0874345391167402	0.736489047396931	Grk2	19	4286001	4306222	-	4476	protein_coding	G protein-coupled receptor kinase 2 [Source:MGI Symbol;Acc:MGI:87940]	-
ENSMUSG00000001794	3695	3152	3399	5551	6258	3334	93.9888888808788	74.675496562795	88.3864332474842	147.87512504952	144.374323793452	86.7139041152259	3383.0051381974	4987.47670508858	-0.560064993707013	0.0211234504267758	0.515537003683687	Capns1	7	30186936	30198811	-	2477	protein_coding	calpain, small subunit 1 [Source:MGI Symbol;Acc:MGI:88266]	-
ENSMUSG00000026466	4102	2742	4516	4251	4385	5332	47.8087835929836	29.7652357077238	53.80694596774	51.8877653992247	46.3525858831004	63.5423467754222	3773.68937547674	4646.92619322005	-0.300341650997698	0.237404352398475	0.876692938634531	Tor1aip1	1	156004599	156036480	-	5406	protein_coding	torsin A interacting protein 1 [Source:MGI Symbol;Acc:MGI:3582693]	-
ENSMUSG00000020361	3949	4407	4191	4082	4756	3895	45.0098099020116	46.7835240927069	48.8326257579425	48.7253390915847	49.1647938503556	45.3929678728789	4130.39126172935	4208.43540268045	-0.0270327083266407	0.85987727117807	0.987469435277937	Hspa4	11	53259814	53300457	-	5528	protein_coding	heat shock protein 4 [Source:MGI Symbol;Acc:MGI:1342292]	-
ENSMUSG00000030754	4297	4983	4283	3146	3640	4900	48.5024415384001	52.386450331505	49.421815257942	37.1893673412172	37.2642137557277	56.5529675371482	4457.97275020597	3885.44259466877	0.198367868397148	0.361643977967711	0.915105590771649	Copb1	7	114215559	114254711	-	5582	protein_coding	coatomer protein complex, subunit beta 1 [Source:MGI Symbol;Acc:MGI:1917599]	-
ENSMUSG00000035901	4603	4301	3934	3904	4413	4063	33.4240795894949	29.0882612474607	29.2028480583731	29.6886271573711	29.0632876908093	30.1666007731291	4228.32656570569	4099.39211065452	0.0446768214157035	0.778026124040039	0.980913624610921	Dennd5a	7	109893780	109960470	-	8677	protein_coding	DENN/MADD domain containing 5A [Source:MGI Symbol;Acc:MGI:1201681]	-
ENSMUSG00000048126	2048	6507	3689	2940	5896	4125	10.7864349549644	31.9196867701476	19.8622755782761	16.216500202444	28.1642235634885	22.2143188482257	3976.97437571951	4232.91612764571	-0.0899786238424875	0.797973479440489	0.984727880282139	Col6a3	1	90765923	90843971	-	11963	protein_coding	collagen, type VI, alpha 3 [Source:MGI Symbol;Acc:MGI:88461]	-
ENSMUSG00000000594	5405	3877	4142	4153	4280	3328	82.518116924432	55.1288901098013	64.6451691829389	66.4014199218514	59.2638294765867	51.9514890209807	4435.79242321375	3894.71801257886	0.187645058969097	0.378567810775	0.919780484363165	Gm2a	11	55098115	55113029	+	4127	protein_coding	GM2 ganglioside activator protein [Source:MGI Symbol;Acc:MGI:95762]	-
ENSMUSG00000059070	3219	3821	3872	5313	5516	3389	50.1655195754435	55.461449181112	61.6867738911991	86.7133528077189	77.9652232982761	54.0028870752327	3594.12365488358	4697.57120524703	-0.386295110497623	0.0834669384434939	0.721490672204825	Rpl18	7	45715457	45720836	+	4043	protein_coding	ribosomal protein L18 [Source:MGI Symbol;Acc:MGI:98003]	-
ENSMUSG00000031010	4753	4884	3760	3416	4609	3696	19.8971346008771	19.0426864471253	16.0909964819058	14.9762268695731	17.4993437882487	15.8203379946626	4400.77312572825	3862.18752365379	0.188298690183499	0.283040764554508	0.896588697398914	Usp9x	X	13071498	13173328	+	15051	protein_coding	ubiquitin specific peptidase 9, X chromosome [Source:MGI Symbol;Acc:MGI:894681]	-
ENSMUSG00000020570	4444	4802	4533	2903	3581	4829	33.5533423920321	33.7686525543039	34.9880572717407	22.9546459670378	24.5221413191288	37.2803529495191	4536.30562621316	3758.03045524149	0.271574460556259	0.227551635944089	0.869406412000902	Sypl	12	32953891	32979860	+	8345	protein_coding	synaptophysin-like protein [Source:MGI Symbol;Acc:MGI:108081]	-
ENSMUSG00000032434	4464	4115	4334	3580	4069	4441	81.7624360946148	70.198739497031	81.1504467625152	68.6711765424953	67.5942351440404	83.1709154213856	4260.69090245846	4010.74109105195	0.0872187947036847	0.624435442444397	0.968348025976565	Cmtm6	9	114731116	114749344	+	3440	protein_coding	CKLF-like MARVEL transmembrane domain containing 6 [Source:MGI Symbol;Acc:MGI:2447165]	-
ENSMUSG00000024052	4060	4665	3952	4103	4178	4014	20.9113050359959	22.3787893999559	20.8086742168093	22.1318870629101	19.5171262220081	21.1394431668861	4166.20198864129	4081.03615141686	0.0298837790299747	0.848900985479426	0.987292418591395	Lpin2	17	71182560	71249817	+	12233	protein_coding	lipin 2 [Source:MGI Symbol;Acc:MGI:1891341]	-
ENSMUSG00000026970	4284	4666	4011	3414	4306	4268	49.3187537054212	50.030771877871	47.2049633240743	41.1611948092215	44.9602780352467	50.2398244940393	4261.69370276447	3965.28340073997	0.104009956943331	0.528442420145565	0.949692193345549	Rbms1	2	60750193	60963192	-	5473	protein_coding	RNA binding motif, single stranded interacting protein 1 [Source:MGI Symbol;Acc:MGI:1861774]	-
ENSMUSG00000016319	4228	4299	4294	3486	3998	4548	161.842741736733	153.269426080415	168.032256644591	139.748596853954	138.801247622528	178.008104678709	4225.36725517551	3992.85371159902	0.0816774342200523	0.650740222748538	0.972336551503275	Slc25a5	X	36795651	36798807	+	1646	protein_coding	solute carrier family 25 (mitochondrial carrier, adenine nucleotide translocator), member 5 [Source:MGI Symbol;Acc:MGI:1353496]	-
ENSMUSG00000032560	4280	4140	3910	3883	4624	3984	22.5891699990766	20.3510435431364	21.0962679801365	21.4627674570456	22.1343443330145	21.4999230810338	4061.78279444451	4129.05284492372	-0.023736883021291	0.876245261799629	0.988576318232286	Dnajc13	9	104151282	104262930	-	11938	protein_coding	DnaJ heat shock protein family (Hsp40) member C13 [Source:MGI Symbol;Acc:MGI:2676368]	-
ENSMUSG00000025017	4036	2138	3856	5521	5532	3681	97.2450588988824	47.9793018921684	94.9786041574363	139.31438370995	120.890142398304	90.6866324658119	3337.39581054746	4875.30486076379	-0.546843526034157	0.0605308158751555	0.665087517745397	Pik3ap1	19	41274218	41385070	-	2615	protein_coding	phosphoinositide-3-kinase adaptor protein 1 [Source:MGI Symbol;Acc:MGI:1933177]	-
ENSMUSG00000029063	3847	3260	3973	4580	4826	4263	64.6884242935915	51.0565921649757	68.2960085316004	80.6550730835933	73.6010542907778	73.296087101509	3664.00447863006	4530.25260539793	-0.306224091603932	0.0967855304790942	0.752586405775793	Nadk	4	155562378	155591001	+	3747	protein_coding	NAD kinase [Source:MGI Symbol;Acc:MGI:2183149]	-
ENSMUSG00000042029	3796	4075	4341	3824	4105	4606	24.064209092763	24.060399794014	28.1324493699177	25.3878016824093	23.602112807418	29.8559155754924	4026.98857660217	4163.69663667014	-0.0481406275917281	0.789903439747245	0.982880484461028	Ncapg2	12	116405402	116463731	+	9939	protein_coding	non-SMC condensin II complex, subunit G2 [Source:MGI Symbol;Acc:MGI:1923294]	-
ENSMUSG00000027204	2271	8203	3068	2497	5201	3489	11.7982073709988	39.6918590266774	16.2939589444602	13.5856135975005	24.5063186586765	18.5336489260902	4367.9152524184	3648.87948856189	0.259498968824685	0.507837735218758	0.947143623625638	Fbn1	2	125300594	125507993	-	12128	protein_coding	fibrillin 1 [Source:MGI Symbol;Acc:MGI:95489]	-
ENSMUSG00000001833	4037	4759	4479	3035	4125	4287	21.8690427233923	24.0113493229132	24.8041561909983	17.2183504873142	20.2668992273856	23.7457329193245	4368.16668027682	3783.95483613487	0.207118157775869	0.271824929776276	0.896588697398914	Sept7	9	25252439	25308571	+	11631	protein_coding	septin 7 [Source:MGI Symbol;Acc:MGI:1335094]	-
ENSMUSG00000025804	4842	4670	3517	3751	3834	4093	107.68774675272	96.7360217152475	79.9624780483164	87.3675975923716	77.3367549156978	93.0774166705183	4280.68058711905	3880.22075101582	0.141779887039384	0.45500868265436	0.937437215755935	Ccr1	9	123962124	123968692	-	2833	protein_coding	chemokine (C-C motif) receptor 1 [Source:MGI Symbol;Acc:MGI:104618]	-
ENSMUSG00000062006	4023	4196	4292	3742	3866	4581	95.9049335539155	93.165739032114	104.597908556827	93.4235840239676	83.5882239233605	111.663768245254	4123.93971004662	4053.82376060877	0.0247874068344162	0.892424266978816	0.989492924155526	Rpl34	3	130726831	130730398	-	2643	protein_coding	ribosomal protein L34 [Source:MGI Symbol;Acc:MGI:1915686]	-
ENSMUSG00000026094	3358	4318	5086	3613	2830	5420	40.8056227726306	48.8710639785876	63.1812255492546	45.9800146165746	31.1901946947585	67.3441191496112	4211.08826055593	3981.23056180275	0.0810411215076082	0.78140373531665	0.981074303629079	Stk17b	1	53755506	53785224	-	5185	protein_coding	serine/threonine kinase 17b (apoptosis-inducing) [Source:MGI Symbol;Acc:MGI:2138162]	-
ENSMUSG00000002107	4519	3333	4577	3792	4109	4259	11.0001606939184	7.5565200575969	11.3896393370938	9.66689144460857	9.07162650042831	10.6004768003452	4118.437815188	4034.91397478733	0.029517171429334	0.889339671723812	0.989492924155526	Celf2	2	6539694	7509563	-	25884	protein_coding	CUGBP, Elav-like family member 2 [Source:MGI Symbol;Acc:MGI:1338822]	-
ENSMUSG00000030748	2636	5412	3430	4575	5243	3291	27.6718053553606	52.9151112797672	36.8093865435206	50.2973392679996	49.9188161789562	35.3249082221457	3743.76061953444	4322.39587410178	-0.207300226711117	0.440263139627436	0.935479662177093	Il4ra	7	125552120	125579474	+	6002	protein_coding	interleukin 4 receptor, alpha [Source:MGI Symbol;Acc:MGI:105367]	-
ENSMUSG00000029470	4760	3065	3597	4907	4707	3539	42.6922165329807	25.6036609318705	32.9802968203545	46.0913717462154	38.2893752866649	32.4551323901566	3780.16951525038	4360.94108806547	-0.206220776386682	0.391898880919125	0.920399165311609	P2rx4	5	122707544	122729738	+	7025	protein_coding	purinergic receptor P2X, ligand-gated ion channel 4 [Source:MGI Symbol;Acc:MGI:1338859]	-
ENSMUSG00000051853	4118	4306	3805	4310	4638	3389	53.7857368214848	52.3823096255912	50.8051587434651	58.9548956734977	54.9419230207468	45.2598823476712	4023.37473712125	4079.3398429899	-0.0199331063651762	0.909880774892025	0.99044564401359	Arf3	15	98736634	98763214	-	4824	protein_coding	ADP-ribosylation factor 3 [Source:MGI Symbol;Acc:MGI:99432]	-
ENSMUSG00000040225	3366	3775	3263	4869	6091	3196	13.1792946332138	13.7665415221596	13.0607314756047	19.965475359105	21.6301228727164	12.7951652066483	3420.57388685619	4650.42707037282	-0.443169961787037	0.0519302899301683	0.648481237637705	Prrc2c	1	162670725	162740556	-	16092	protein_coding	proline-rich coiled-coil 2C [Source:MGI Symbol;Acc:MGI:1913754]	-
ENSMUSG00000020349	4398	4628	4378	3235	3450	4463	36.9965721071273	36.2601377418372	37.6490819134463	28.4998366923311	26.3219274815662	38.3878880948287	4413.60744711067	3709.37179076411	0.250847439297471	0.208563342245976	0.855598284286817	Ppp2ca	11	52098681	52127778	+	7490	protein_coding	protein phosphatase 2 (formerly 2A), catalytic subunit, alpha isoform [Source:MGI Symbol;Acc:MGI:1321159]	-
ENSMUSG00000035273	4668	3754	4335	3893	3946	3941	83.6507926012345	62.6560942144834	79.4146609566848	73.0609712791781	64.1340440024508	72.2115587022994	4216.76642622831	3911.98190567646	0.108230988187695	0.56200248490859	0.955374050391856	Hpse	5	100679484	100719716	-	3516	protein_coding	heparanase [Source:MGI Symbol;Acc:MGI:1343124]	-
ENSMUSG00000001687	5036	4681	4531	2928	3468	3873	39.1828506074261	33.9217919062106	36.0393326514415	23.8585037519612	24.4726910330508	30.8119280835483	4696.07689046981	3405.24696650023	0.463712505999561	0.011606116057273	0.415988944831736	Ubl3	5	148504635	148552789	-	8098	protein_coding	ubiquitin-like 3 [Source:MGI Symbol;Acc:MGI:1344373]	-
ENSMUSG00000041028	4469	4590	4199	3051	3541	4648	74.9674692868655	71.7141770194709	72.0079988485402	53.600214564047	53.8741900603148	79.7241112970211	4364.26851363008	3735.81743321857	0.224362127346392	0.288296769964352	0.896588697398914	Ghitm	14	37120092	37135272	-	3756	protein_coding	growth hormone inducible transmembrane protein [Source:MGI Symbol;Acc:MGI:1913342]	-
ENSMUSG00000057738	4473	4118	3735	3893	4394	3873	21.0918906018755	18.0855946073618	18.0044388214998	19.2248447101924	18.7918265872173	18.6734765469671	4059.64344030067	4024.72968035129	0.0124533927934974	0.938510510469757	0.992403266015655	Sptan1	2	29965560	30031451	+	13362	protein_coding	spectrin alpha, non-erythrocytic 1 [Source:MGI Symbol;Acc:MGI:98386]	-
ENSMUSG00000028820	3839	4301	4120	3918	4291	4009	50.997990863694	53.2150206291834	55.9505734521734	54.5081209795575	51.6994354620093	54.454287829221	4036.21753785493	4048.77396901642	-0.00445885270786304	0.976653048371771	0.996542882793468	Sfpq	4	127021324	127037013	+	4743	protein_coding	splicing factor proline/glutamine rich (polypyrimidine tract binding protein associated) [Source:MGI Symbol;Acc:MGI:1918764]	-
ENSMUSG00000001128	2659	3496	3215	5967	5955	3162	96.5065289933392	118.178812046628	119.286612899865	226.806878310764	196.025448367716	117.344110090455	3080.47279514648	4982.45076694568	-0.693703227598913	0.00737226443076848	0.334185681700607	Cfp	X	20925454	20931555	-	1736	protein_coding	complement factor properdin [Source:MGI Symbol;Acc:MGI:97545]	-
ENSMUSG00000041390	4655	4573	4184	3140	3754	4148	39.4906553316765	36.1331392218087	36.2859671153018	27.8975540904061	28.8842606426547	35.9811031882765	4416.10157599	3660.54276157131	0.270737742971193	0.131690746164159	0.805222233767721	Mdfic	6	15720661	15802169	+	7427	protein_coding	MyoD family inhibitor domain containing [Source:MGI Symbol;Acc:MGI:104611]	-
ENSMUSG00000017404	2856	2772	2991	6537	6092	3189	176.074063294045	159.169644788421	188.506342865223	422.063205796642	340.635110130912	201.026251452302	2844.01991667296	5233.12954119235	-0.879766913074985	0.00104885103710968	0.127144053498518	Rpl19	11	98026710	98030492	+	1022	protein_coding	ribosomal protein L19 [Source:MGI Symbol;Acc:MGI:98020]	-
ENSMUSG00000032046	4517	2653	4015	4641	4848	3739	100.815496142752	55.1498440596699	91.6083629172031	108.480229276672	98.1368567907961	85.3284266743758	3713.41126281049	4378.95358627291	-0.237909040287609	0.343386544887364	0.910038657364883	Abhd12	2	150832493	150904741	-	2823	protein_coding	abhydrolase domain containing 12 [Source:MGI Symbol;Acc:MGI:1923442]	-
ENSMUSG00000025935	4251	4232	4381	3185	3993	4370	84.706613373885	78.5419555810407	89.2425226798441	66.4656835068494	72.1635443252633	89.0366317586788	4241.95038906849	3824.87665373054	0.149300315159802	0.42109462729148	0.92870561899279	Tram1	1	13564698	13589910	-	3162	protein_coding	translocating chain-associating membrane protein 1 [Source:MGI Symbol;Acc:MGI:1919515]	-
ENSMUSG00000048578	4831	5759	3711	3029	3797	3243	50.6719345269307	56.2609891629511	39.7918172261107	33.2729682451679	36.1213003317302	34.7807119558348	4682.94053097581	3324.9010058206	0.494128515298288	0.00979765828689091	0.387692830761585	Mlec	5	115142981	115158179	-	6007	protein_coding	malectin [Source:MGI Symbol;Acc:MGI:1924015]	-
ENSMUSG00000026103	4052	5037	4325	2937	3952	4022	16.9558304671416	19.631406566947	18.5015499314067	12.8710921689064	14.9988822759418	17.2088863650763	4407.16509043648	3606.35970805785	0.289309652884965	0.117194615006704	0.785953565493237	Gls	1	52163448	52233232	-	15057	protein_coding	glutaminase [Source:MGI Symbol;Acc:MGI:95752]	-
ENSMUSG00000021486	3747	5134	3647	3382	3851	4489	86.6055892546778	110.521795010068	86.1728313263239	81.8648849675906	80.7287221345732	106.089622699995	4103.27303223534	3891.56305003476	0.0765177362412956	0.706586672455457	0.97585596805372	Prelid1	13	55320500	55325272	+	2726	protein_coding	PRELI domain containing 1 [Source:MGI Symbol;Acc:MGI:1913744]	-
ENSMUSG00000005198	4211	4153	3028	4514	5616	2680	37.543800152864	34.4861534839415	27.5982300342944	42.1479414012613	45.4121871230932	24.4314280990845	3740.89021883797	4205.11649743736	-0.168798644357135	0.518510147995085	0.948673287685365	Polr2a	11	69733997	69758637	-	7067	protein_coding	polymerase (RNA) II (DNA directed) polypeptide A [Source:MGI Symbol;Acc:MGI:98086]	-
ENSMUSG00000022698	4613	4353	4657	2986	3319	4271	62.5324456863233	54.9592078864938	64.5357808634781	42.3909928254277	40.8057668600971	59.1987590593353	4495.32014834453	3516.57675355395	0.354284431749091	0.0883691323872783	0.738375343590421	Naa50	16	44139830	44163366	+	4648	protein_coding	N(alpha)-acetyltransferase 50, NatE catalytic subunit [Source:MGI Symbol;Acc:MGI:1919367]	-
ENSMUSG00000038127	4271	4082	4246	3302	4168	4063	31.149722119712	27.7285681048957	31.6575255846431	25.2210695101989	27.5705003140905	30.2992933103879	4155.67478090189	3813.94480588385	0.123750524182125	0.463654993941872	0.938973159242639	Ccdc50	16	27388869	27452218	+	8639	protein_coding	coiled-coil domain containing 50 [Source:MGI Symbol;Acc:MGI:1914751]	-
ENSMUSG00000022781	4257	4064	4339	3369	3898	4187	39.4731939454621	35.0979826660055	41.1301828059322	32.7160945064985	32.7817991144535	39.6974536945118	4177.20300877966	3797.90110961906	0.137328494549645	0.436045807546326	0.933142838552233	Pak2	16	32016290	32079342	-	6795	protein_coding	p21 (RAC1) activated kinase 2 [Source:MGI Symbol;Acc:MGI:1339984]	-
ENSMUSG00000032487	2164	9274	3728	2436	2637	3870	29.7700701330238	118.828203278473	52.4289157441747	35.0963304163026	32.9022094512364	54.4370569800569	4891.90413396473	2979.41390355601	0.71543977067915	0.0793207205365578	0.711454312551588	Ptgs2	1	150100031	150108227	+	4580	protein_coding	prostaglandin-endoperoxide synthase 2 [Source:MGI Symbol;Acc:MGI:97798]	-
ENSMUSG00000027678	3956	2949	4044	4513	4631	3948	31.5712827618377	21.9200002693924	32.9928219473279	37.7192547398575	33.5199264914255	32.2161887167089	3627.82299313557	4339.7312136574	-0.258563754337293	0.221837604385549	0.864950876889909	Ncoa3	2	165992636	166073242	+	7895	protein_coding	nuclear receptor coactivator 3 [Source:MGI Symbol;Acc:MGI:1276535]	-
ENSMUSG00000058835	4063	3464	4180	3830	4138	4344	63.491323212037	50.4167999650994	66.7753555363941	62.6798797595967	58.6476174683129	69.409424595988	3870.76340357772	4086.13727145225	-0.0781464915926211	0.677040617649676	0.973274341603194	Abi1	2	22940073	23040241	-	4032	protein_coding	abl-interactor 1 [Source:MGI Symbol;Acc:MGI:104913]	-
ENSMUSG00000027288	3939	4477	3527	3788	4426	3859	23.7975031341774	25.1919823798424	21.7832784463893	23.9671948706584	24.2520889837634	23.8386283036063	3921.62880380113	3992.84086204087	-0.0259263854231151	0.868445811569736	0.987760371382342	Zfp106	2	120506820	120563843	-	10429	protein_coding	zinc finger protein 106 [Source:MGI Symbol;Acc:MGI:1270153]	-
ENSMUSG00000022967	4502	3540	3740	3796	4493	3939	47.753710805221	34.973148663592	40.5551122619759	42.1686466327273	43.2245404337252	42.7217158186323	3890.84272449233	4043.37252877489	-0.0555365616950968	0.760894277081491	0.978322410959022	Ifnar1	16	91485238	91507441	+	5940	protein_coding	interferon (alpha and beta) receptor 1 [Source:MGI Symbol;Acc:MGI:107658]	-
ENSMUSG00000029823	4319	4602	3959	3251	3781	4092	22.519594535064	22.3487797070719	21.1025644752389	17.752362480153	17.8803646570728	21.8159464755275	4235.65949456875	3688.48806109458	0.199604085072555	0.243433994196625	0.88043307819679	Luc7l2	6	38551334	38609470	+	12084	protein_coding	LUC7-like 2 (S. cerevisiae) [Source:MGI Symbol;Acc:MGI:2183260]	-
ENSMUSG00000056124	4464	3216	3892	3781	4360	4286	48.4267872185735	32.4943122405947	43.1625082739575	42.9566073218543	42.8983207873706	47.5417003042974	3829.11737600195	4116.50948171078	-0.104463881778011	0.60627254074613	0.964159488526025	B4galt6	18	20684599	20746404	-	5808	protein_coding	UDP-Gal:betaGlcNAc beta 1,4-galactosyltransferase, polypeptide 6 [Source:MGI Symbol;Acc:MGI:1928380]	-
ENSMUSG00000028228	4652	4487	4130	2938	3601	4189	41.1033622861824	36.9252589845249	37.3044005735763	27.186372247758	28.8571273354262	37.8450492622096	4369.80207942924	3557.30188473797	0.296804669782639	0.126358376821504	0.796157136598275	Cpne3	4	19519254	19570108	-	7131	protein_coding	copine III [Source:MGI Symbol;Acc:MGI:1917818]	-
ENSMUSG00000032096	4158	4329	3895	3443	4137	4016	17.5650466131262	17.0326508928042	16.8207228452631	15.2322363275543	15.8504893292791	17.34680903085	4074.73760615648	3837.87842747259	0.0864029402641015	0.579079572596389	0.959112210616684	Arcn1	9	44741564	44767845	-	14915	protein_coding	archain 1 [Source:MGI Symbol;Acc:MGI:2387591]	-
ENSMUSG00000041268	4827	6992	2803	2941	3168	3230	22.8930585715077	30.8857234042825	13.5900792627625	14.6077514214058	13.6271182667473	15.6635469999052	4755.30551677394	3098.61825206131	0.617996093653069	0.0276114215998926	0.554714562258747	Dmxl2	9	54365158	54501626	-	13285	protein_coding	Dmx-like 2 [Source:MGI Symbol;Acc:MGI:2444630]	-
ENSMUSG00000028639	3371	3408	3367	5042	5936	2823	83.9179153353096	79.0178771297378	85.6863062873071	131.450002992809	134.02387117013	71.8568018375277	3343.4091973215	4536.34045540756	-0.440262782022459	0.0831498765625292	0.720673685035387	Ybx1	4	119277981	119294604	-	2531	protein_coding	Y box protein 1 [Source:MGI Symbol;Acc:MGI:99146]	CSD
ENSMUSG00000009927	3075	2761	3766	5570	5529	3240	71.9978456837437	60.2102770853099	90.1419748840848	136.581350154918	117.412220926587	77.5676194971333	3179.13288698859	4740.61894347346	-0.576501824798195	0.0248468609814074	0.537929049494179	Rps25	9	44407139	44410427	+	2691	protein_coding	ribosomal protein S25 [Source:MGI Symbol;Acc:MGI:1922867]	-
ENSMUSG00000090862	3739	3981	3971	3231	3527	5490	87.5446975647212	86.8153252722269	95.0488003889275	79.2269914453392	74.898336626528	131.434021925698	3851.97244796527	4082.89058717007	-0.0839484023590852	0.732275336538919	0.977379229731909	Rps13	7	116331505	116334195	-	2691	protein_coding	ribosomal protein S13 [Source:MGI Symbol;Acc:MGI:1915302]	-
ENSMUSG00000032116	3940	4564	3984	3207	4145	4068	27.7433132634706	29.9321268639952	28.6783265126365	23.6495503914277	26.4715255514657	29.288971389692	4105.48926163063	3775.36625528166	0.120937070007833	0.471338027119186	0.939600992080818	Stt3a	9	36729344	36767679	-	8948	protein_coding	STT3, subunit of the oligosaccharyltransferase complex, homolog A (S. cerevisiae) [Source:MGI Symbol;Acc:MGI:105124]	-
ENSMUSG00000068566	4195	4941	3719	2935	4272	3814	58.9986440529278	64.7224214101618	53.4698068219772	43.2294784294973	54.4921120449902	54.846867142769	4217.71295412049	3631.6202509982	0.215823273287371	0.244300417190199	0.88043307819679	Myadm	7	3289080	3300442	+	4480	protein_coding	myeloid-associated differentiation marker [Source:MGI Symbol;Acc:MGI:1355332]	-
ENSMUSG00000049470	3725	4410	4147	3734	3997	3857	17.4498650270548	19.2412916325847	19.8596779569699	18.3190072032001	16.9821344461443	18.4746621668179	4041.2801964594	3842.96876402091	0.0726384550405958	0.646876412001461	0.971718004778523	Aff4	11	53350833	53421830	+	13450	protein_coding	AF4/FMR2 family, member 4 [Source:MGI Symbol;Acc:MGI:2136171]	AF-4
ENSMUSG00000036275	4204	4457	3969	3318	3963	3958	80.3643772493634	79.3548267842341	77.5629550137443	66.4261501466072	68.7095778444453	77.3637900762932	4155.37237081482	3721.36965431242	0.159161852288722	0.316296506934999	0.906623110168365	9530068E07Rik	11	52396428	52408728	+	3296	protein_coding	RIKEN cDNA 9530068E07 gene [Source:MGI Symbol;Acc:MGI:2654705]	-
ENSMUSG00000024965	4412	3549	3524	4656	4478	3250	107.455130117959	80.5058588647389	87.7404629823889	118.75897677662	98.9163474625945	80.9349463625169	3789.59799050154	4104.48647749139	-0.115166449200154	0.592057324095144	0.961620966421654	Fermt3	19	6998958	7019469	-	2587	protein_coding	fermitin family member 3 [Source:MGI Symbol;Acc:MGI:2147790]	-
ENSMUSG00000018567	3421	3320	3474	5171	5416	3040	116.890774660296	105.656223599667	121.347084979865	185.039107572237	167.841035353016	106.209121803619	3369.32791327478	4497.96129018319	-0.416850624361397	0.0772890644448952	0.70878242987634	Gabarap	11	69991143	69994951	+	1844	protein_coding	gamma-aminobutyric acid receptor associated protein [Source:MGI Symbol;Acc:MGI:1861742]	-
ENSMUSG00000042699	3874	4005	3904	3754	4256	4014	25.4179643859672	24.4744819845685	26.1856483164596	25.7951016467565	25.3264956143831	26.9289605602955	3881.72009444268	3982.36075606813	-0.036930509653063	0.806504340239471	0.984727880282139	Dhx9	1	153455758	153487660	-	9603	protein_coding	DEAH (Asp-Glu-Ala-His) box polypeptide 9 [Source:MGI Symbol;Acc:MGI:108177]	-
ENSMUSG00000036550	3920	3982	3600	3816	4566	3905	14.385638603155	13.6105028869177	13.50572650387	14.6660536565415	15.197470793711	14.6529540785323	3785.91016726357	4060.91091363635	-0.101190582579294	0.499414960345765	0.944651901463928	Cnot1	8	95719451	95807464	-	17169	protein_coding	CCR4-NOT transcription complex, subunit 1 [Source:MGI Symbol;Acc:MGI:2442402]	-
ENSMUSG00000072620	3434	2043	3721	5168	4958	4463	130.02745078796	72.0498301952832	144.034589353221	204.936392565259	170.268226072586	172.791635715305	3060.04262175015	4844.94187746269	-0.663003531175311	0.0126706544299116	0.425207341206959	Slfn2	11	83065112	83070678	+	1664	protein_coding	schlafen 2 [Source:MGI Symbol;Acc:MGI:1313258]	-
ENSMUSG00000045658	3421	3552	4069	3906	4828	4000	26.3762345170811	25.5071840622688	32.0715376640282	31.5394259994597	33.7613119187009	31.534124965523	3645.292289645	4204.53294044286	-0.205999103276408	0.235646346215524	0.875114080005531	Pid1	1	84036296	84364180	-	8172	protein_coding	phosphotyrosine interaction domain containing 1 [Source:MGI Symbol;Acc:MGI:2138391]	-
ENSMUSG00000050565	3812	3504	4208	3748	4415	4067	26.055791331758	22.3072128201739	29.4035303993252	26.8295125672136	27.3699759020646	28.4240932716055	3808.79071248846	4046.67550872783	-0.0874743792382324	0.621369801660578	0.967933898080946	Tor1aip2	1	156035403	156068861	+	9218	protein_coding	torsin A interacting protein 2 [Source:MGI Symbol;Acc:MGI:3582695]	-
ENSMUSG00000019726	4995	4889	3250	3625	3727	3256	18.0262009001549	16.4330656111644	11.9901453185729	13.7005672905319	12.1988934686938	12.0147346092937	4308.809002581	3517.05263626953	0.292982591133023	0.156997892786623	0.826321783054059	Lyst	13	13590397	13778803	+	17459	protein_coding	lysosomal trafficking regulator [Source:MGI Symbol;Acc:MGI:107448]	-
ENSMUSG00000025877	6210	3937	4032	3495	2882	3147	106.266382178656	62.7479508307368	70.5337850478918	62.6344545968089	44.7291456725657	55.0632840460243	4686.34445492738	3177.60095473	0.560578472647607	0.0239600173990958	0.535287618451993	Hk3	13	55005985	55021385	-	3682	protein_coding	hexokinase 3 [Source:MGI Symbol;Acc:MGI:2670962]	-
ENSMUSG00000005800	3635	7608	2872	2739	2538	4309	94.4453872354785	184.109703220186	76.2839448209256	74.5298407846153	59.8081385438076	114.475856645511	4571.94284131775	3205.85539670157	0.512207031095263	0.136140880839764	0.812631808847504	Mmp8	9	7558456	7568485	+	2425	protein_coding	matrix metallopeptidase 8 [Source:MGI Symbol;Acc:MGI:1202395]	-
ENSMUSG00000034807	4646	4230	3739	3743	4255	3059	67.6675994201517	57.3814831325466	55.6710484917904	57.0930462984014	56.2073953071847	45.5556358609939	4153.84902160194	3651.30413610442	0.186001659032885	0.314948064427383	0.906623110168365	Colgalt1	8	71610998	71624911	+	4326	protein_coding	collagen beta(1-O)galactosyltransferase 1 [Source:MGI Symbol;Acc:MGI:1924348]	-
ENSMUSG00000037119	4033	4478	4016	3379	3919	3829	38.3441690561313	39.653820431161	39.0334720953547	33.6450459162574	33.7939302836193	37.2235292076616	4120.75940857261	3685.23983252419	0.161180493314478	0.293419689950193	0.898449091042754	Fam91a1	15	58415468	58457740	+	6627	protein_coding	family with sequence similarity 91, member A1 [Source:MGI Symbol;Acc:MGI:1277178]	-
ENSMUSG00000020869	4144	4785	3758	3415	3789	3747	84.966018126261	91.3770848294521	78.7688792475956	73.3293865611478	70.4599703235879	78.5543580345589	4165.34594618962	3630.32141258559	0.198418905401013	0.219693642038071	0.863797199785565	Lrrc59	11	94629767	94645216	+	3073	protein_coding	leucine rich repeat containing 59 [Source:MGI Symbol;Acc:MGI:2138133]	-
ENSMUSG00000024360	3645	4195	4485	3399	3467	4447	61.9196907516902	66.3732446761796	77.8871952066351	60.4705941002423	53.4167448637383	77.2430559054715	4063.13547664606	3766.55444765479	0.109399390614802	0.597974221224481	0.964053514960366	Etf1	18	34902785	34932007	-	3709	protein_coding	eukaryotic translation termination factor 1 [Source:MGI Symbol;Acc:MGI:2385071]	-
ENSMUSG00000046364	3062	2992	3706	4853	5175	3844	69.5483464662493	63.2955312608926	86.0516909783669	115.439314381438	106.606652939941	89.2742218164175	3226.27279474409	4588.5070337862	-0.508225381402667	0.0113203685212049	0.412666608097574	Rpl27a	7	109519147	109522367	+	2774	protein_coding	ribosomal protein L27A [Source:MGI Symbol;Acc:MGI:1347076]	-
ENSMUSG00000038024	4893	3896	3929	3335	3777	3795	36.3467033960824	26.9549541244711	29.8362482078809	25.9446295660651	25.4465627649033	28.8245584379649	4197.41969359895	3615.06058549428	0.215470953505925	0.248033798824831	0.884096486132191	Dennd4c	4	86748555	86850603	+	8482	protein_coding	DENN/MADD domain containing 4C [Source:MGI Symbol;Acc:MGI:1914769]	-
ENSMUSG00000024835	4331	3982	3523	3936	4085	3752	115.043365558218	98.5154823210328	95.6661748207372	109.493996886057	98.4142046678473	101.905422987657	3897.14867386383	3904.5667956778	-0.00271033987179716	0.987135365889735	0.998625090614425	Coro1b	19	4148619	4154035	+	2372	protein_coding	coronin, actin binding protein 1B [Source:MGI Symbol;Acc:MGI:1345963]	-
ENSMUSG00000017291	4494	4374	3989	2954	3820	3974	22.7963116513506	20.6652247945327	20.685590607707	15.6929226216384	17.5746713365764	20.6120151009045	4233.42072579091	3555.81090167655	0.251633576687368	0.161574540706201	0.829385151728739	Taok1	11	77529162	77607815	-	12421	protein_coding	TAO kinase 1 [Source:MGI Symbol;Acc:MGI:1914490]	-
ENSMUSG00000063015	4137	4160	3940	3273	4163	3929	78.915993168517	73.9099100746302	76.8330544857437	65.3863862742977	72.0241676606811	76.6341961215955	4030.41366501862	3756.39119015729	0.10154242973293	0.525373497740299	0.949428770088616	Ccni	5	93181933	93206495	-	3303	protein_coding	cyclin I [Source:MGI Symbol;Acc:MGI:1341077]	-
ENSMUSG00000071415	4308	3119	4445	2975	3574	5046	153.352375431938	103.409401680481	161.755460223364	110.90818747213	115.3882781389	183.663616112332	3935.90199296015	3855.42710967122	0.0297845492325863	0.910716663097027	0.99044564401359	Rpl23	11	97777527	97782437	-	1770	protein_coding	ribosomal protein L23 [Source:MGI Symbol;Acc:MGI:1929455]	-
ENSMUSG00000026547	4210	5343	3505	3412	3881	3113	127.405873575933	150.59909635168	108.434566562471	108.137967227566	106.522985168125	96.3268916758435	4274.84071514372	3440.18500235905	0.313438836311979	0.0983933961138999	0.75460030330535	Tagln2	1	172500047	172507380	+	2082	protein_coding	transgelin 2 [Source:MGI Symbol;Acc:MGI:1312985]	-
ENSMUSG00000027540	3985	3448	3704	4479	4524	3314	45.3790850109274	36.5699615637897	43.1192063352046	53.4158687834596	46.7242497819552	38.5869973156196	3676.76110511162	4078.30486177069	-0.149566200405713	0.449106149120106	0.937437215755935	Ptpn1	2	167932057	167979385	+	5533	protein_coding	protein tyrosine phosphatase, non-receptor type 1 [Source:MGI Symbol;Acc:MGI:97805]	-
ENSMUSG00000026112	4464	4018	3864	3303	3751	4040	53.8817586523899	45.1707546649163	47.678992022396	41.7530278180358	41.0635953898233	49.8608884885894	4069.59822751824	3679.81072082207	0.145269883000629	0.412707062745644	0.92726816648186	Coa5	1	37417084	37430103	-	5220	protein_coding	cytochrome C oxidase assembly factor 5 [Source:MGI Symbol;Acc:MGI:1923428]	-
ENSMUSG00000047180	4763	3236	3787	3852	3747	4048	93.2862424090098	59.0303514615837	75.8236514413277	79.0105566815452	66.5599585920792	81.0659719144771	3899.51526271277	3873.81209163374	0.00953941234019172	0.965150017720591	0.994816607244932	Neurl3	1	36264597	36274679	-	3217	protein_coding	neuralized E3 ubiquitin protein ligase 3 [Source:MGI Symbol;Acc:MGI:2429944]	-
ENSMUSG00000016528	2900	2797	3505	5817	5870	2543	60.0854969007699	53.9751630785736	74.2389896688799	126.221270640177	110.30675075731	53.8739837571539	3042.45099346646	4692.16947953959	-0.625068235641205	0.0381031397571597	0.598137057195126	Mapkapk2	1	131053700	131097826	-	3041	protein_coding	MAP kinase-activated protein kinase 2 [Source:MGI Symbol;Acc:MGI:109298]	-
ENSMUSG00000027878	3392	3112	3437	4763	5346	3382	19.8218687175695	16.9378459162457	20.5324443942469	29.1495032513156	28.3341401565742	20.2080043520714	3282.10276987429	4450.73072188062	-0.439493709735982	0.0344361535255685	0.578229328841692	Notch2	3	98013527	98150361	+	10782	protein_coding	notch 2 [Source:MGI Symbol;Acc:MGI:97364]	-
ENSMUSG00000025810	4620	2574	3726	4262	4652	3566	29.748784447258	15.4370968731948	24.5268893190616	28.7410426750258	27.1681012423749	23.4784628419084	3624.35586264229	4127.34905440916	-0.187562837638046	0.461216929737896	0.938637879053972	Nrp1	8	128358604	128503363	+	9785	protein_coding	neuropilin 1 [Source:MGI Symbol;Acc:MGI:106206]	-
ENSMUSG00000029994	5565	3037	4147	3619	3636	3378	75.4861941396918	38.3686916737208	57.505418411463	51.4106114222104	44.7320258429092	46.85145447897	4229.15499781298	3529.07973928221	0.261047899659884	0.303966870928034	0.901061965754448	Anxa4	6	86736840	86793584	-	4645	protein_coding	annexin A4 [Source:MGI Symbol;Acc:MGI:88030]	-
ENSMUSG00000028967	1972	6733	3251	2725	5168	3463	34.6872131019442	110.306460670795	58.4590614677875	50.1985103129982	82.4474701990838	62.2839376118658	3872.10186414844	3709.89605253383	0.0617475503808097	0.864903651325247	0.987630351064626	Errfi1	4	150853919	150868892	+	3582	protein_coding	ERBB receptor feedback inhibitor 1 [Source:MGI Symbol;Acc:MGI:1921405]	-
ENSMUSG00000031812	4361	4541	4136	2890	3089	4280	36.5535546042363	35.4507043696564	35.4402217445897	25.3689911327572	23.4830103201547	36.6816083628484	4291.27474686614	3416.16635267088	0.329100954694457	0.12605631437848	0.79547241334071	Map1lc3b	8	121590361	121598760	+	7517	protein_coding	microtubule-associated protein 1 light chain 3 beta [Source:MGI Symbol;Acc:MGI:1914693]	-
ENSMUSG00000074785	4569	4118	3835	3584	3759	3422	34.4805969770395	28.944749687815	29.5863477779395	28.3258821598199	25.7287256226129	26.4055182196929	4126.00430416571	3569.21598071376	0.209158433848481	0.208885200577874	0.856273598110769	Plxnc1	10	94790866	94944835	-	8349	protein_coding	plexin C1 [Source:MGI Symbol;Acc:MGI:1890127]	-
ENSMUSG00000042688	4149	4190	4061	3224	3386	4257	39.1633869929576	36.8366959871633	39.1870138284985	31.870851535377	28.9878559596091	41.0867255528879	4085.19471929739	3615.56941951242	0.176244070093909	0.361880383393367	0.915105590771649	Mapk6	9	75369062	75410005	-	6675	protein_coding	mitogen-activated protein kinase 6 [Source:MGI Symbol;Acc:MGI:1354946]	-
ENSMUSG00000038393	6418	4763	1875	2479	5447	2279	129.483910785485	89.5007169409258	38.6713860779139	52.378667596158	99.670308375982	47.0133817601986	4275.33280490553	3303.07767968979	0.372158626279278	0.348950536975612	0.911510661797844	Txnip	3	96557957	96561883	+	3123	protein_coding	thioredoxin interacting protein [Source:MGI Symbol;Acc:MGI:1889549]	-
ENSMUSG00000003847	3815	4607	3667	3379	4372	3417	13.0792961792219	14.710853888883	12.8520709222215	12.1322080360778	13.5944711375299	11.9783192148054	3968.56355338832	3681.75455815855	0.108198003347882	0.510669917493248	0.948324902102356	Nfat5	8	107293470	107379517	+	18378	protein_coding	nuclear factor of activated T cells 5 [Source:MGI Symbol;Acc:MGI:1859333]	RHD
ENSMUSG00000028822	4452	3252	4036	3518	3637	4343	220.871415293775	150.267386439959	204.695307707829	182.785616685689	163.651500256971	220.310532089543	3885.6060532542	3824.29255169121	0.0229410436025505	0.916248745783308	0.99044564401359	Tmem50a	4	134897849	134915024	-	1270	protein_coding	transmembrane protein 50A [Source:MGI Symbol;Acc:MGI:1919067]	-
ENSMUSG00000075284	4186	3609	3943	3612	3736	4130	44.7331857700697	35.9209094909604	43.0754430373754	40.4240824415538	36.2101066221645	45.127547060354	3876.04246656363	3814.39764917882	0.0231428147046425	0.899846503492272	0.99044564401359	Wipf1	2	73429610	73529734	-	5896	protein_coding	WAS/WASL interacting protein family, member 1 [Source:MGI Symbol;Acc:MGI:2178801]	-
ENSMUSG00000074934	2400	4743	4076	3321	4713	3916	36.4552913394556	67.1015100887103	63.2930287403563	52.8299296089275	64.929058125617	60.8209341766323	3677.24169733406	3935.76388118092	-0.0980237625650558	0.698664996277285	0.97407725440887	Grem1	2	113746164	113758646	-	4148	protein_coding	gremlin 1, DAN family BMP antagonist [Source:MGI Symbol;Acc:MGI:1344337]	-
ENSMUSG00000049076	3989	3695	4098	3253	3650	4421	37.3342996058013	32.2098166281087	39.209228542681	31.8852524707731	30.9834067208658	42.3082983813837	3889.95331807735	3762.03100637439	0.0482499627207017	0.808868455417199	0.984727880282139	Acap2	16	31092412	31201245	-	6732	protein_coding	ArfGAP with coiled-coil, ankyrin repeat and PH domains 2 [Source:MGI Symbol;Acc:MGI:1925868]	-
ENSMUSG00000021134	3272	3741	4259	3729	3949	4128	51.6947244455945	55.0491319972598	68.7880409514041	61.7002804226058	56.5864429715988	66.6858498077327	3719.36548317788	3919.4050444098	-0.0755729363166865	0.688393489032223	0.97366848851048	Srsf5	12	80945504	80950507	+	3988	protein_coding	serine/arginine-rich splicing factor 5 [Source:MGI Symbol;Acc:MGI:98287]	-
ENSMUSG00000035673	3236	4735	2981	4410	4796	2900	19.0284939675119	25.9325799145641	17.919680056159	27.1579083418345	25.5780487024128	17.4363257287199	3579.87263068895	3994.98763610026	-0.158239903867704	0.511259807687625	0.948673287685365	Sbno2	10	80056992	80105571	-	10715	protein_coding	strawberry notch 2 [Source:MGI Symbol;Acc:MGI:2448490]	-
ENSMUSG00000059182	3814	3173	4044	3903	4212	3864	21.1594873898513	16.3954885887568	22.9354873007092	22.6769597722084	21.1936202165338	21.9190962106924	3650.12885403875	3969.89512684937	-0.121212555207836	0.522916916363529	0.949428770088616	Skap2	6	51857422	52012549	-	11357	protein_coding	src family associated phosphoprotein 2 [Source:MGI Symbol;Acc:MGI:1889206]	-
ENSMUSG00000057113	3065	4050	4228	3449	4102	4114	72.4638400686569	89.1816959116431	102.1876039152	85.3976431875049	87.9587104445811	99.4526191335738	3735.80517042122	3862.90051128121	-0.0482675996322968	0.804482692293314	0.984727880282139	Npm1	11	33152287	33163206	-	2665	protein_coding	nucleophosmin 1 [Source:MGI Symbol;Acc:MGI:106184]	-
ENSMUSG00000040479	4216	3247	3472	4615	4326	3130	42.3663588766	30.3901374783273	35.6674964244926	48.5684304223374	39.4275131431737	32.1607336783547	3612.02374493763	4002.88497215378	-0.14824884506583	0.507037118177444	0.946990088413093	Dgkz	2	91932824	91975864	-	6270	protein_coding	diacylglycerol kinase zeta [Source:MGI Symbol;Acc:MGI:1278339]	-
ENSMUSG00000024456	5137	4168	3356	3641	3707	2975	51.0595394595316	38.5855660261745	34.1005709963731	37.9009269143405	33.4181377739598	30.2353756871867	4167.81511513949	3420.40339217656	0.285141630861203	0.180999496120977	0.839167554185251	Diaph1	18	37843601	37935476	-	6339	protein_coding	diaphanous related formin 1 [Source:MGI Symbol;Acc:MGI:1194490]	-
ENSMUSG00000028478	2905	2429	3626	5283	5752	2882	101.686128084018	79.1904711137723	129.752503289933	193.668063364148	182.610936277943	103.150330150973	2970.79241475545	4585.16283552926	-0.626207802394193	0.0265408418947819	0.547078028476246	Clta	4	44004452	44032846	+	1800	protein_coding	clathrin, light polypeptide (Lca) [Source:MGI Symbol;Acc:MGI:894297]	-
ENSMUSG00000004707	3745	2264	3643	5102	4778	3321	71.3519269784865	40.1753939966217	70.9553958128072	101.801965608431	82.5643110667188	64.6969536342472	3206.36967468769	4376.24342075058	-0.448815819823919	0.0992671013563108	0.757510245131067	Ly9	1	171588624	171607410	-	3307	protein_coding	lymphocyte antigen 9 [Source:MGI Symbol;Acc:MGI:96885]	-
ENSMUSG00000031722	2164	6382	3126	2520	3719	4928	84.8984565437417	233.200338163385	125.372961143333	103.539223583973	132.330833612458	197.685269537291	3784.15716816054	3699.53999507204	0.032689340903338	0.926843454663105	0.99044564401359	Hp	8	109575128	109579172	-	1606	protein_coding	haptoglobin [Source:MGI Symbol;Acc:MGI:96211]	-
ENSMUSG00000066406	4235	3393	3529	3914	4288	3449	12.7586402010639	9.52060775779195	10.8686350310173	12.3490520684656	11.7165050462939	10.6244202679277	3683.41421876451	3854.77274609198	-0.0656496838616707	0.723962202690762	0.976881825206415	Akap13	7	75455534	75754609	+	20914	protein_coding	A kinase (PRKA) anchor protein 13 [Source:MGI Symbol;Acc:MGI:2676556]	-
ENSMUSG00000062014	3878	4401	4044	2859	3479	4109	35.7014523055577	37.7362972876857	38.0593701452592	27.5647500419721	29.048575413805	38.6790048077807	4054.44402365805	3465.17847136918	0.226610313526149	0.243378765869054	0.88043307819679	Gmfb	14	46808149	46822242	-	6844	protein_coding	glia maturation factor, beta [Source:MGI Symbol;Acc:MGI:1927133]	-
ENSMUSG00000055024	3883	3217	3343	4342	4801	3147	17.1411598161023	13.2267672704618	15.0862590736034	20.0735626356176	19.2219237915331	14.2046529711666	3447.04387680626	4057.21328441384	-0.235190636095434	0.259390754115542	0.889943928868126	Ep300	15	81585351	81652077	+	14273	protein_coding	E1A binding protein p300 [Source:MGI Symbol;Acc:MGI:1276116]	-
ENSMUSG00000063316	3612	3530	4183	3644	3887	3875	148.261176193142	134.953528001606	175.525385475371	156.646210322227	144.706010968257	162.634424791651	3741.38787420348	3784.17768696075	-0.0164270413543506	0.926945491561329	0.99044564401359	Rpl27	11	101442298	101445529	+	1535	protein_coding	ribosomal protein L27 [Source:MGI Symbol;Acc:MGI:98036]	-
ENSMUSG00000058600	3680	3106	4306	3322	3717	4593	76.7766140165435	60.3548848084103	91.8390818426536	72.5842826918442	70.3341153011682	97.9802748608808	3674.04344849678	3865.44065254942	-0.0732905467163013	0.749385302579942	0.977379229731909	Rpl30	15	34440505	34443640	-	3020	protein_coding	ribosomal protein L30 [Source:MGI Symbol;Acc:MGI:98037]	-
ENSMUSG00000014444	4339	3865	3100	3926	4729	2731	27.5175559401792	22.8296652630121	20.0980662324366	26.0754809761797	27.200811039929	17.7093646158795	3718.58297292112	3747.10734645729	-0.0110703047107231	0.961528137413108	0.994742669388229	Piezo1	8	122481698	122551329	-	9935	protein_coding	piezo-type mechanosensitive ion channel component 1 [Source:MGI Symbol;Acc:MGI:3603204]	-
ENSMUSG00000015575	4595	4348	4006	3127	3326	3268	88.7815649912481	78.2450105693922	79.1262523671886	63.2742471571455	58.284336512729	64.5625090927058	4264.94355442677	3224.80940642848	0.403358149957412	0.0121061265838935	0.422004480290243	Atp6v0e	17	26676396	26699644	+	3261	protein_coding	ATPase, H+ transporting, lysosomal V0 subunit E [Source:MGI Symbol;Acc:MGI:1328318]	-
ENSMUSG00000026425	3407	2227	3780	4313	5133	3791	17.0911219698097	10.4051535751216	19.3848574253337	22.6589469636598	23.354040863195	19.4452394746497	3128.56654918471	4368.29076708336	-0.4816818363731	0.0541172260344684	0.653008866168437	Srgap2	1	131285251	131527352	-	12560	protein_coding	SLIT-ROBO Rho GTPase activating protein 2 [Source:MGI Symbol;Acc:MGI:109605]	-
ENSMUSG00000037876	3651	2850	4116	3969	3958	4106	12.907539803008	9.38439625699	14.875767346036	14.6951682804669	12.6911144734089	14.8426571794713	3519.49072955635	3998.7502319091	-0.18422373062403	0.395949350690788	0.921468248733482	Jmjd1c	10	67096125	67256326	+	17822	protein_coding	jumonji domain containing 1C [Source:MGI Symbol;Acc:MGI:1918614]	-
ENSMUSG00000029919	3931	2364	4088	3862	4614	3783	38.549432688677	21.5919694536237	40.9824771895431	39.6633179704142	41.0378754532498	37.9325780643056	3452.10910405426	4049.85177890569	-0.23049124228233	0.363782798778566	0.915725190361088	Hpgds	6	65117293	65144908	-	6425	protein_coding	hematopoietic prostaglandin D synthase [Source:MGI Symbol;Acc:MGI:1859384]	-
ENSMUSG00000027660	3617	3875	4331	3223	3144	4444	23.5089684271162	23.4577637680314	28.7770067754382	21.9385133368169	18.5336062831427	29.5338582320487	3901.28263258489	3605.75156815566	0.113703476492893	0.611696097982742	0.965689529776578	Skil	3	31095058	31122577	+	9694	protein_coding	SKI-like [Source:MGI Symbol;Acc:MGI:106203]	-
ENSMUSG00000032484	3174	3390	2649	5175	4037	4196	163.652934009486	162.797004396628	139.627577467666	279.440308681962	188.785204371709	221.214415556423	3026.12607615208	4476.36299724967	-0.564733842922721	0.00598507846241415	0.306929345560698	Ngp	9	110419747	110423012	+	1222	protein_coding	neutrophilic granule protein [Source:MGI Symbol;Acc:MGI:105983]	-
ENSMUSG00000070372	3896	3585	3908	3553	4018	3657	64.92326466353	55.6417011818178	66.5745636142733	62.0066736563493	60.7272571561689	62.3113892310999	3759.49810225949	3717.4269463261	0.0161888250605128	0.920960828217948	0.99044564401359	Capza1	3	104822779	104864505	-	3781	protein_coding	capping protein (actin filament) muscle Z-line, alpha 1 [Source:MGI Symbol;Acc:MGI:106227]	-
ENSMUSG00000024190	2483	2632	4899	4471	2594	5526	58.0074604291901	57.2694293155284	117.000291483529	109.388993802958	54.9628742999466	132.001566490552	3328.47387793556	4246.67055310746	-0.351451349405532	0.323615067688432	0.907254242178736	Dusp1	17	26505590	26508519	-	2697	protein_coding	dual specificity phosphatase 1 [Source:MGI Symbol;Acc:MGI:105120]	-
ENSMUSG00000040711	4143	4039	3127	4162	4500	2568	26.8861434552273	24.4127817764272	20.7450187101498	28.2863870039472	26.4861249540226	17.0400030938427	3716.4615167416	3704.52301759153	0.00462974336584036	0.984379992476293	0.998180166392965	Sh3pxd2b	11	32347820	32428173	+	9709	protein_coding	SH3 and PX domains 2B [Source:MGI Symbol;Acc:MGI:2442062]	-
ENSMUSG00000019818	2978	3891	3967	3489	4032	4147	42.174541222907	51.3235563259449	57.4328338062482	51.7473921232237	51.7891196475681	60.0510742103899	3567.78205789904	3866.96649201426	-0.116162410519217	0.541674532493974	0.951538483373955	Cd164	10	41519414	41531048	+	4449	protein_coding	CD164 antigen [Source:MGI Symbol;Acc:MGI:1859568]	-
ENSMUSG00000021987	3935	3768	3628	3340	3922	3909	55.8783260323514	49.8355645411545	52.6669659777288	49.6714619195524	50.5124660463521	56.757779004629	3733.78903093299	3699.8614399646	0.0131619102189922	0.93521534100792	0.992233036141964	Mtmr6	14	60265228	60302370	+	4437	protein_coding	myotubularin related protein 6 [Source:MGI Symbol;Acc:MGI:2145637]	-
ENSMUSG00000020184	3357	3793	4133	3415	3525	4271	41.612069089296	43.7905752148885	52.3727943482444	44.3323243955159	39.6295757013393	54.1325658288	3720.91347796855	3729.52947580095	-0.00329689895261369	0.986772006921862	0.998625090614425	Mdm2	10	117688875	117710758	-	5083	protein_coding	transformed mouse 3T3 cell double minute 2 [Source:MGI Symbol;Acc:MGI:96952]	-
ENSMUSG00000031751	4111	4014	3783	3347	3592	3642	62.6866762246985	57.007890687114	58.9707266321747	53.449703900731	49.6771218428283	56.7843657849032	3922.45680288574	3510.72515890702	0.160029802943376	0.314325433534514	0.906266270983476	Amfr	8	93971588	94012842	-	4132	protein_coding	autocrine motility factor receptor [Source:MGI Symbol;Acc:MGI:1345634]	-
ENSMUSG00000026360	4876	2975	4064	3199	2575	4797	84.7040587226907	48.1345960388631	72.1716433656415	58.1991428757073	40.5704746490769	85.2062228866807	3950.76222091551	3545.40628689705	0.156217888778998	0.604789354617733	0.964159488526025	Rgs2	1	143999338	144004161	-	3627	protein_coding	regulator of G-protein signaling 2 [Source:MGI Symbol;Acc:MGI:1098271]	-
ENSMUSG00000018171	3867	4948	3527	2304	3614	4220	63.088468081837	75.1857157490975	58.8238764674765	39.3658931599287	53.4756767859761	70.3962188050901	4044.38302710193	3349.58213798057	0.271955983520793	0.26397494631512	0.893242457307625	Vmp1	11	86583865	86683836	-	3862	protein_coding	vacuole membrane protein 1 [Source:MGI Symbol;Acc:MGI:1923159]	-
ENSMUSG00000068039	3684	4246	4099	2767	3315	4359	46.1466007774861	49.5370250811589	52.4892520099363	36.2987005617807	37.6613565052828	55.8300523321257	3959.99247323005	3468.70401461964	0.191140823696689	0.381698482902189	0.920303182235087	Tcp1	17	12915701	12925067	+	5030	protein_coding	t-complex protein 1 [Source:MGI Symbol;Acc:MGI:98535]	-
ENSMUSG00000101389	3412	2520	4011	3573	4100	4829	257.152543560767	176.893624373387	309.034407024712	282.017879575858	280.2579817736	372.134623640834	3300.6528196685	4150.51167524027	-0.330597481505709	0.179987831686306	0.837510324217287	Ms4a4a	19	11375523	11392790	+	836	protein_coding	membrane-spanning 4-domains, subfamily A, member 4A [Source:MGI Symbol;Acc:MGI:3643932]	-
ENSMUSG00000022636	5795	3471	4078	2998	2930	3122	51.2743937192095	28.6043145295282	36.8864352389132	27.7805312724399	23.512945948082	28.2449664969593	4417.8591187943	3009.37101926436	0.553895099064378	0.0217375507593979	0.518742697673931	Alcam	16	52248996	52454074	-	7121	protein_coding	activated leukocyte cell adhesion molecule [Source:MGI Symbol;Acc:MGI:1313266]	-
ENSMUSG00000035992	4291	3522	4406	3009	2931	4163	37.9776074302794	29.0327567662663	39.8644659685281	27.8902944258973	23.5275787866739	37.6735519931027	4042.51918770269	3369.86543321228	0.262598260831427	0.26320566190669	0.893176918849403	Fnip1	11	54438199	54518235	+	7119	protein_coding	folliculin interacting protein 1 [Source:MGI Symbol;Acc:MGI:2444668]	-
ENSMUSG00000021484	3985	3963	3493	3617	4034	3218	31.7023330006895	29.3641076597066	28.4075549059656	30.1351412415519	29.1065762479937	26.1764054654148	3765.12737202536	3594.45345844889	0.0669180387976143	0.679135763528545	0.973274341603194	Lman2	13	55343833	55362783	-	7920	protein_coding	lectin, mannose-binding 2 [Source:MGI Symbol;Acc:MGI:1914140]	-
ENSMUSG00000018920	4184	3338	3271	3941	3869	3662	87.2627770638644	64.8415703278627	69.7413371038207	86.0806650683271	73.1860680859188	78.0938377256907	3560.89665439	3809.92970249745	-0.0975086034449041	0.607862936374549	0.964723450767338	Cxcl16	11	70453983	70459984	-	3021	protein_coding	chemokine (C-X-C motif) ligand 16 [Source:MGI Symbol;Acc:MGI:1932682]	-
ENSMUSG00000050912	3771	4438	3978	2865	3481	3698	76.4229661605057	83.7692240849861	82.4146668611011	60.8070323436748	63.9828693162306	76.6293842368208	4007.57310320318	3327.20402981625	0.26845010838489	0.123279620671861	0.792014691146062	Tmem123	9	7764041	7794333	+	3109	protein_coding	transmembrane protein 123 [Source:MGI Symbol;Acc:MGI:1919179]	-
ENSMUSG00000001270	4968	2264	3646	3994	4312	2946	108.123749687547	45.8929284790425	81.120112999968	91.0352096314101	85.1158802774244	65.559151702675	3616.81932666102	3717.93060956234	-0.0398465337168818	0.893610435833945	0.989492924155526	Ckb	12	111669361	111672338	-	2895	protein_coding	creatine kinase, brain [Source:MGI Symbol;Acc:MGI:88407]	-
ENSMUSG00000024073	3915	3929	3071	3622	4564	3014	8.55608722516739	7.99751942058121	6.86112963095275	8.2899842938183	9.04651701301233	6.7351575080109	3586.67125697045	3687.29870618703	-0.0399643542674798	0.836859259343638	0.986409160415139	Birc6	17	74528295	74703356	+	28830	protein_coding	baculoviral IAP repeat-containing 6 [Source:MGI Symbol;Acc:MGI:1276108]	-
ENSMUSG00000028124	3770	5553	3587	2565	2929	3683	37.7580662689261	51.7995402589217	36.7258741943215	26.9040454768833	26.6060312844146	37.7164826470684	4221.08296582675	3049.2893745685	0.469244336764504	0.0409979611819042	0.607558185129984	Gclm	3	122245557	122270732	+	6291	protein_coding	glutamate-cysteine ligase, modifier subunit [Source:MGI Symbol;Acc:MGI:104995]	-
ENSMUSG00000006005	3327	3546	3056	4205	5062	2877	19.9717930949829	19.8258961136908	18.7538301591651	26.4357771548646	27.5599693152545	17.658962765361	3265.27415323181	3996.00680819344	-0.291401494218651	0.175106460272313	0.833549405128237	Tpr	1	150392838	150449935	+	10496	protein_coding	translocated promoter region, nuclear basket protein [Source:MGI Symbol;Acc:MGI:1922066]	-
ENSMUSG00000000149	3417	3014	3548	4610	4725	2748	63.0253398398106	51.777765337269	66.9000126437567	89.0498039198961	79.0431722885057	51.826038979198	3297.90317506089	3991.51994275951	-0.275443585744991	0.251565279979118	0.886313815503455	Gna12	5	140758408	140830431	-	3416	protein_coding	guanine nucleotide binding protein, alpha 12 [Source:MGI Symbol;Acc:MGI:95767]	-
ENSMUSG00000069792	3816	2440	4914	2516	3052	5245	451.096270313205	268.646096326431	593.838559176077	311.482270599829	327.218410868919	633.968142143406	3719.98939661085	3604.12855895764	0.0456255237705675	0.893188879637233	0.989492924155526	Wfdc17	11	83703991	83706268	+	533	protein_coding	WAP four-disulfide core domain 17 [Source:MGI Symbol;Acc:MGI:3649773]	-
ENSMUSG00000029169	3247	4116	3874	3291	3645	3795	24.0799657143446	28.4301256623957	29.3701093412689	25.5601432052366	24.5167805572823	28.7770603426105	3696.16254460468	3559.55578987885	0.0543812103093049	0.756195859297597	0.977379229731909	Dhx15	5	52150203	52190514	-	8496	protein_coding	DEAH (Asp-Glu-Ala-His) box polypeptide 15 [Source:MGI Symbol;Acc:MGI:1099786]	-
ENSMUSG00000027193	4014	4029	3490	3027	3501	3903	55.6456935811251	52.0213114825216	49.4597583439589	43.9469194335858	44.0188440978999	55.3240308338199	3794.38776888173	3460.24465440606	0.133039822171399	0.45799666842691	0.938637879053972	Api5	2	94411682	94438136	-	4545	protein_coding	apoptosis inhibitor 5 [Source:MGI Symbol;Acc:MGI:1888993]	-
ENSMUSG00000029430	3159	4368	3565	3185	3592	4088	75.2225177368165	96.874774990676	86.7820979675534	79.4272453698632	77.5759136260645	99.5337113911775	3639.52726373508	3606.59429636478	0.0131982099076412	0.945862568977649	0.993386711644676	Ran	5	129020069	129024323	+	2646	protein_coding	RAN, member RAS oncogene family [Source:MGI Symbol;Acc:MGI:1333112]	-
ENSMUSG00000024404	3647	4252	3653	3153	3535	3699	62.765951048461	68.1571534296071	64.2703099042522	56.8295406936467	55.1785266731233	65.0929199152091	3796.8422120185	3444.91388928372	0.140403406439068	0.390816377973801	0.920399165311609	Riok3	18	12128850	12157367	+	3661	protein_coding	RIO kinase 3 [Source:MGI Symbol;Acc:MGI:1914128]	-
ENSMUSG00000053063	4699	1364	4010	3734	3573	4528	53.5581404734243	14.4798563336628	46.7236528965281	44.5713905360061	36.935619938461	52.7700535374572	3370.71843599267	3943.91485626843	-0.226614275210995	0.554221494011405	0.954702158075066	Clec12a	6	129342691	129365303	+	5528	protein_coding	C-type lectin domain family 12, member a [Source:MGI Symbol;Acc:MGI:3040968]	-
ENSMUSG00000047735	3177	2189	4040	3915	4290	4291	36.8846335074971	23.670305159812	47.9492693995852	47.6016327015713	45.1728905675825	50.9386984436856	3128.70101118535	4143.94713444163	-0.405525686977884	0.116940081749979	0.785953565493237	Samd9l	6	3372257	3399572	-	5427	protein_coding	sterile alpha motif domain containing 9-like [Source:MGI Symbol;Acc:MGI:1343184]	-
ENSMUSG00000017843	3734	3215	3659	3531	3911	3845	28.3934041359731	22.7695247085985	28.4431656919352	28.1191826503524	26.9726301835901	29.8951382495832	3504.68432689411	3741.57829481706	-0.0944017736164635	0.59129011749758	0.961165811958421	Ppp2r5c	12	110447120	110583062	+	8286	protein_coding	protein phosphatase 2, regulatory subunit B', gamma [Source:MGI Symbol;Acc:MGI:1349475]	-
ENSMUSG00000025967	3404	3334	3574	3409	4040	4124	84.7059523124859	77.2715833051995	90.9182980916306	88.8409520668163	91.1796823066145	104.931071154826	3402.22503088913	3833.4748774751	-0.172206569161826	0.313362561582616	0.906266270983476	Eef1b2	1	63176825	63180486	+	2532	protein_coding	eukaryotic translation elongation factor 1 beta 2 [Source:MGI Symbol;Acc:MGI:1929520]	-
ENSMUSG00000020964	3950	3808	3355	3323	3828	3591	29.0914361231465	26.1213033531483	25.259977613718	25.6306860830985	25.5700940923359	27.042357024043	3657.8537593431	3556.50913623029	0.0405454842397552	0.798330205332283	0.984727880282139	Sel1l	12	91806043	91849157	-	8555	protein_coding	sel-1 suppressor of lin-12-like (C. elegans) [Source:MGI Symbol;Acc:MGI:1329016]	-
ENSMUSG00000042410	4008	4291	3796	2498	3209	4044	26.8051837336825	26.7287979264352	25.9531245337664	17.4962644540945	19.4649424584827	27.6543397494592	3978.79303993101	3234.38479069991	0.298871973889428	0.165501151886669	0.829385151728739	Agps	2	75832177	75931350	+	9421	protein_coding	alkylglycerone phosphate synthase [Source:MGI Symbol;Acc:MGI:2443065]	-
ENSMUSG00000027479	3714	3964	3910	2890	3416	3906	29.9587259975299	29.7813873284858	32.2426382213379	24.4141219235611	24.9914603906774	32.216232593986	3817.42658820265	3387.43167785762	0.172432105177201	0.350765976041925	0.912188544167743	Mapre1	2	153741274	153773310	+	7811	protein_coding	microtubule-associated protein, RP/EB family, member 1 [Source:MGI Symbol;Acc:MGI:891995]	-
ENSMUSG00000025234	4032	4072	3654	3052	3448	3537	32.9627353626293	31.0056133747144	30.5382140417956	26.1305814991694	25.5659720078956	29.5664274823201	3869.9467256145	3327.63564715064	0.217857080658696	0.175652138133405	0.833979097870573	Arih1	9	59388258	59486618	-	7707	protein_coding	ariadne RBR E3 ubiquitin protein ligase 1 [Source:MGI Symbol;Acc:MGI:1344363]	-
ENSMUSG00000007041	3786	3522	3203	3877	4010	3393	132.598168549743	114.888379888299	114.679614934046	142.204893625893	127.377763768292	121.507153593321	3461.75792547722	3738.22402444713	-0.110832576911101	0.512604223329163	0.948673287685365	Clic1	17	35049966	35058749	+	1799	protein_coding	chloride intracellular channel 1 [Source:MGI Symbol;Acc:MGI:2148924]	-
ENSMUSG00000003746	2966	3469	3586	3320	4350	4073	19.3716648863204	21.10230706426	23.942994039165	22.7088796834553	25.7678028685241	27.2001489666722	3301.79574731772	3878.93836102961	-0.232462529031878	0.189983972727892	0.839475245675349	Man1a	10	53904785	54076609	-	9647	protein_coding	mannosidase 1, alpha [Source:MGI Symbol;Acc:MGI:104677]	-
ENSMUSG00000033220	3573	2849	3363	4526	4313	3128	72.5503179322388	53.8801245034318	69.8080557430128	96.2459975575797	79.4288168511709	64.9432651397598	3235.36770816577	3967.05015477273	-0.294174479883313	0.179277212733981	0.837168688202569	Rac2	15	78559167	78572783	-	3103	protein_coding	Rac family small GTPase 2 [Source:MGI Symbol;Acc:MGI:97846]	-
ENSMUSG00000056529	4655	2304	3656	4160	3977	2991	80.6425892626785	37.1755233059966	64.7475495577182	75.4744459714729	62.4874354082616	52.9812576183529	3527.9307930311	3689.81862165844	-0.064778557343364	0.820782456537778	0.985042421353825	Ptafr	4	132564067	132582683	+	3637	protein_coding	platelet-activating factor receptor [Source:MGI Symbol;Acc:MGI:106066]	-
ENSMUSG00000015714	3632	3462	3370	4232	4226	2813	62.2527321437542	55.2674564590388	59.0493129475322	75.9661401602247	65.6953152349647	49.2995982801243	3448.64787702452	3729.73490081488	-0.113057078473504	0.587461255623334	0.960456907202282	Cers2	3	95314791	95323599	+	3676	protein_coding	ceramide synthase 2 [Source:MGI Symbol;Acc:MGI:1924143]	Homeobox
ENSMUSG00000038633	4214	3576	3640	3366	3492	3421	102.474355988377	80.9930985515669	90.4887150795057	85.7228502651653	77.0171126401381	85.0618477031693	3771.43092425832	3411.3756697438	0.144770482089724	0.406215995649629	0.926358228564139	Degs1	1	182275772	182282804	-	2591	protein_coding	delta(4)-desaturase, sphingolipid 1 [Source:MGI Symbol;Acc:MGI:1097711]	-
ENSMUSG00000005514	3290	2813	3095	5183	4665	2615	51.5525205676701	41.0538202061117	49.57777486098	85.0544498636315	66.2976273004611	41.8973708658129	3037.68553815492	4128.66831794918	-0.442725818491068	0.0950999270522315	0.748674192117301	Por	5	135670033	135735326	+	4021	protein_coding	P450 (cytochrome) oxidoreductase [Source:MGI Symbol;Acc:MGI:97744]	-
ENSMUSG00000097715	5160	4199	3267	3041	2868	3125	68.9388420745405	52.25044519416	44.6206393443675	42.5493105994869	34.7524767518726	42.6899234683547	4154.72212687136	3006.64879459952	0.466675352235057	0.0325298617484004	0.573154538011671	Gpr137b-ps	13	12615057	12650388	-	4716	transcribed_unprocessed_pseudogene	G protein-coupled receptor 137B, pseudogene [Source:MGI Symbol;Acc:MGI:3710533]	-
ENSMUSG00000018909	3954	3892	3122	3533	4154	2974	22.2934464084395	20.4382269218842	17.9947500092696	20.8615229408408	21.2421940231653	17.1452010974292	3605.64440863248	3517.91721588932	0.0355112542246586	0.846775188505349	0.987290244424854	Arrb1	7	99535466	99606771	+	11175	protein_coding	arrestin, beta 1 [Source:MGI Symbol;Acc:MGI:99473]	-
ENSMUSG00000000826	3957	3898	3421	3384	3509	3447	35.8576563066169	32.8993655112352	31.6913905491656	32.1150076002773	28.8397538779336	31.9387713287545	3710.84629223266	3431.74783618888	0.112871517971837	0.482122969151434	0.94051361736743	Dnajc5	2	181520485	181555133	+	6953	protein_coding	DnaJ heat shock protein family (Hsp40) member C5 [Source:MGI Symbol;Acc:MGI:892995]	-
ENSMUSG00000026867	3692	3497	3623	3276	3902	3625	16.9203852976682	14.9270513144365	16.9741979007802	15.7236827901236	16.219152322292	16.9870372220718	3566.23122343916	3574.13757689921	-0.0032461208364637	0.983733271037511	0.998062580354915	Gapvd1	2	34674594	34755232	-	13748	protein_coding	GTPase activating protein and VPS9 domains 1 [Source:MGI Symbol;Acc:MGI:1913941]	-
ENSMUSG00000027422	3313	3192	2866	4621	4950	2661	23.7584616198684	21.320117835548	21.0109378359704	34.7052097675033	32.1954434209499	19.5120466933125	3085.18661272242	4033.91212057117	-0.386850922057012	0.109236676347496	0.774237120432319	Rrbp1	2	143947395	144011263	-	8786	protein_coding	ribosome binding protein 1 [Source:MGI Symbol;Acc:MGI:1932395]	-
ENSMUSG00000032437	4067	4443	3484	2703	3342	3560	60.7081361695632	61.7701815848986	53.164684982086	42.2552424277002	45.2450949880702	54.3355161346236	3939.1622074384	3180.96608040522	0.308468447367115	0.0901733981536501	0.741515052263165	Stt3b	9	115242581	115310421	-	4221	protein_coding	STT3, subunit of the oligosaccharyltransferase complex, homolog B (S. cerevisiae) [Source:MGI Symbol;Acc:MGI:1915542]	-
ENSMUSG00000027177	3933	3903	3520	3159	3556	3508	31.0261823982905	28.676938423595	28.3869955543802	26.0985179352284	25.4424235829646	28.2960002885199	3738.25159755666	3388.01431454794	0.141954162832686	0.366093695255837	0.917007912223866	Hipk3	2	104426481	104494446	-	7987	protein_coding	homeodomain interacting protein kinase 3 [Source:MGI Symbol;Acc:MGI:1314882]	-
ENSMUSG00000051495	3592	3856	3018	3791	4131	3150	44.5513321953752	44.544206804465	38.2662561113868	49.2424867009272	46.4699166594409	39.9480875018455	3437.64118118971	3661.63251421734	-0.091039133109412	0.605748381113109	0.964159488526025	Irf2bp2	8	126588296	126593986	-	5080	protein_coding	interferon regulatory factor 2 binding protein 2 [Source:MGI Symbol;Acc:MGI:2443921]	-
ENSMUSG00000041685	3723	3173	3947	2976	3740	3960	18.7674750638844	14.8974769103537	20.340063716375	15.7111350937841	17.099237522077	20.4112249400809	3586.46852719287	3534.44179508846	0.0210202271659954	0.917182688165238	0.99044564401359	Fcho2	13	98723403	98815449	-	12499	protein_coding	FCH domain only 2 [Source:MGI Symbol;Acc:MGI:3505790]	-
ENSMUSG00000000555	3379	4720	2860	3387	4261	2901	43.1583820951258	56.1498758191057	37.3435299945121	45.3058189700673	49.3606454115385	37.8866114738574	3581.65782584119	3474.2301490712	0.0439604058385521	0.839567463541401	0.986409160415139	Itga5	15	103344286	103366763	-	4933	protein_coding	integrin alpha 5 (fibronectin receptor alpha) [Source:MGI Symbol;Acc:MGI:96604]	-
ENSMUSG00000001472	3626	3846	2988	3972	4333	2735	42.3864567698052	41.8734198492415	35.7069108026538	48.626205237309	45.9388728033353	32.6902104504603	3435.63844345308	3644.36833451177	-0.0850908563211589	0.686063377269522	0.973646931369536	Tcf25	8	123373753	123403835	+	5390	protein_coding	transcription factor 25 (basic helix-loop-helix) [Source:MGI Symbol;Acc:MGI:1914105]	-
ENSMUSG00000042599	3847	4047	3810	2965	3018	3801	24.1013747467523	23.6147129691506	24.4015254133174	19.4538763756875	17.1486997382703	24.3488565153272	3853.60728240883	3256.94202098177	0.24277939000447	0.204148643670971	0.850563661601311	Kdm7a	6	39136623	39206789	-	10057	protein_coding	lysine (K)-specific demethylase 7A [Source:MGI Symbol;Acc:MGI:2443388]	-
ENSMUSG00000102869	3888	3889	3559	2627	3526	3951	49.8414666391089	46.4335980830671	46.6406846100179	35.2684566043604	40.9957840439363	51.7884196480835	3732.1687514646	3344.02708961905	0.158423019208	0.42435817601903	0.928861780007124	2900097C17Rik	2	156388065	156392979	-	4915	lincRNA	RIKEN cDNA 2900097C17 gene [Source:MGI Symbol;Acc:MGI:1914767]	-
ENSMUSG00000025862	3819	3773	3788	2701	3113	4233	29.0853780687216	26.7634254392285	29.4922153689596	21.5432620408856	21.5028738597311	32.9635817539245	3751.27158411162	3341.10252849319	0.167094045943511	0.448588495684716	0.937437215755935	Stag2	X	42149317	42277185	+	8273	protein_coding	stromal antigen 2 [Source:MGI Symbol;Acc:MGI:1098583]	-
ENSMUSG00000095041	4033	5095	2596	3430	3437	2828	59.9591336326055	70.5506716937919	39.4551943017851	53.4051417120051	46.3445842657892	42.9900157001665	3827.17313505766	3214.13059071004	0.25194185457605	0.299041181743938	0.899189759667066	AC149090.1	JH584304.1	52190	59690	-	4238	protein_coding		-
ENSMUSG00000017774	3017	3567	3211	3872	4783	2953	28.8673960233029	31.788149510367	31.408339521877	38.7997987965515	41.5073505129594	28.8906171147116	3221.08908881026	3820.56149096135	-0.246291610037602	0.212562904843329	0.857848547158475	Myo1c	11	75650504	75673910	+	6585	protein_coding	myosin IC [Source:MGI Symbol;Acc:MGI:106612]	-
ENSMUSG00000033487	3617	3059	3736	3378	3839	3762	22.9179344260323	18.0524552995603	24.1994893999931	22.4155001584372	22.0616203847918	24.3728786705318	3443.22728031857	3637.6651103786	-0.0793108206343676	0.668379481852633	0.973274341603194	Fndc3a	14	72537946	72710003	-	9944	protein_coding	fibronectin type III domain containing 3A [Source:MGI Symbol;Acc:MGI:1196463]	-
ENSMUSG00000009687	2176	2736	2135	6576	6163	1574	32.7058692632704	38.301231318796	32.8047744491131	103.51193680204	84.0139307878363	24.1898182341085	2312.20304428882	4715.54581919346	-1.02815126242712	0.009764987788973	0.387403697373438	Fxyd5	7	31032722	31042481	-	4192	protein_coding	FXYD domain-containing ion transport regulator 5 [Source:MGI Symbol;Acc:MGI:1201785]	-
ENSMUSG00000014599	967	3354	3726	4390	5960	2946	11.5371459300915	37.2704647012509	45.4451073635708	54.8527312349927	64.4926916865277	35.9389782577625	2644.64698785125	4357.14144457075	-0.72032856679063	0.0747829683747576	0.704648401576834	Csf1	3	107741048	107760469	-	5281	protein_coding	colony stimulating factor 1 (macrophage) [Source:MGI Symbol;Acc:MGI:1339753]	-
ENSMUSG00000039286	3357	4998	3217	2755	3596	3374	18.4165561324242	25.537781638604	18.0418269147121	15.8285272344189	17.8924204265325	18.926191483291	3783.14931185758	3212.6501572221	0.235880040154875	0.251811460415303	0.886466493848149	Fndc3b	3	27416162	27711307	-	11485	protein_coding	fibronectin type III domain containing 3B [Source:MGI Symbol;Acc:MGI:1919257]	-
ENSMUSG00000051343	3615	3464	3388	3741	4293	2775	37.1929990434468	33.1940786184325	35.6343359710733	40.3090376982051	40.0595546976469	29.1928809634493	3449.74053712169	3564.92752740363	-0.0474499840611052	0.807823802835091	0.984727880282139	Rab11fip5	6	85334962	85374634	-	6124	protein_coding	RAB11 family interacting protein 5 (class I) [Source:MGI Symbol;Acc:MGI:1098586]	-
ENSMUSG00000027365	3706	3883	3691	2859	3439	3681	20.6366375258611	20.1386683191085	21.0111555337357	16.6728368791212	17.3683286513914	20.9585102870613	3714.5442885117	3306.52908613692	0.167881723407671	0.329083676128484	0.907254242178736	Trpm7	2	126791565	126876230	-	11315	protein_coding	transient receptor potential cation channel, subfamily M, member 7 [Source:MGI Symbol;Acc:MGI:1929996]	-
ENSMUSG00000058799	2918	3675	3875	3134	3693	3936	36.8150020402106	43.1843833363811	49.9785462603268	41.4095354345651	42.2582181306719	50.7756746717585	3448.86201510771	3567.35044932606	-0.0487281089216556	0.802870381660856	0.984727880282139	Nap1l1	10	111473223	111498150	+	4994	protein_coding	nucleosome assembly protein 1-like 1 [Source:MGI Symbol;Acc:MGI:1855693]	-
ENSMUSG00000021003	5072	3375	3527	2768	2856	3621	21.477987260305	13.3112227302758	15.2683521014446	12.2755863658374	10.9689452872743	15.678479122241	3957.31934363044	3077.07321364294	0.362991206191829	0.132707841831776	0.808093675030011	Galc	12	98202294	98259459	-	14879	protein_coding	galactosylceramidase [Source:MGI Symbol;Acc:MGI:95636]	-
ENSMUSG00000056069	3960	3446	3520	2845	3458	3964	76.9846667650423	62.3956278360364	69.9558572949196	57.923279643852	60.9714283015268	78.7959263792933	3604.79794640983	3404.26049769026	0.0825703255334473	0.676465768976446	0.973274341603194	Otulinl	15	27655069	27681579	-	3241	protein_coding	OTU deubiquitinase with linear linkage specificity like [Source:MGI Symbol;Acc:MGI:2687281]	-
ENSMUSG00000039001	3790	3044	4408	2233	2627	5087	294.810040496026	220.535011271509	350.523401668215	181.908757857338	185.33415608181	404.599991886808	3726.44396764168	3321.78557720787	0.165852176819209	0.608926501738445	0.964907499486774	Rps21	2	180257377	180258445	+	810	protein_coding	ribosomal protein S21 [Source:MGI Symbol;Acc:MGI:1913731]	-
ENSMUSG00000030275	3500	3653	3590	2965	3794	3679	15.5836430778218	15.1488776558188	16.3405913178172	13.8257108833502	15.3211232587509	16.749112816302	3539.30265016745	3450.79472383832	0.0364952732371586	0.825111517921945	0.985388031524179	Etnk1	6	143167221	143232307	+	14151	protein_coding	ethanolamine kinase 1 [Source:MGI Symbol;Acc:MGI:1922570]	-
ENSMUSG00000028955	3867	3867	3859	2589	3040	3910	84.336332202165	78.5497029781515	86.0374811539114	59.1336127282748	60.1321113051775	87.1923467154182	3820.94801051608	3169.10819154459	0.269888888238945	0.198230224133652	0.845218895324902	Vamp3	4	151047300	151057963	-	2889	protein_coding	vesicle-associated membrane protein 3 [Source:MGI Symbol;Acc:MGI:1321389]	-
ENSMUSG00000020644	3619	3023	4229	3406	2570	4284	93.5282829051934	72.764971375494	111.728619973199	92.185124486696	60.2392884011499	113.204818266099	3601.39143566797	3440.86176926963	0.065836590525923	0.806510023498841	0.984727880282139	Id2	12	25093799	25097140	-	2438	protein_coding	inhibitor of DNA binding 2 [Source:MGI Symbol;Acc:MGI:96397]	bHLH
ENSMUSG00000003458	3116	3408	3297	3759	4203	3340	49.3910655190156	50.3130181170733	53.4247212497052	62.4000728733316	60.4230533898912	54.1325498860986	3234.08690149249	3737.31144056202	-0.208668574976714	0.191918387754268	0.839475245675349	Ncstn	1	172066013	172082795	-	3975	protein_coding	nicastrin [Source:MGI Symbol;Acc:MGI:1891700]	-
ENSMUSG00000058793	4369	4171	3284	3009	3273	2989	30.167356177713	26.8241045823234	23.1809230881217	21.7590143581329	20.4971530090855	21.1029025231058	3887.00706190761	3071.845195049	0.339601435794941	0.0529393349586057	0.650469678305582	Cds2	2	132263148	132312050	+	9125	protein_coding	CDP-diacylglycerol synthase (phosphatidate cytidylyltransferase) 2 [Source:MGI Symbol;Acc:MGI:1332236]	-
ENSMUSG00000056515	3795	3770	3442	3128	3635	3312	62.7094590290514	58.0219688919372	58.143947223191	54.1314727749776	54.4776068067856	55.9593516162377	3623.89013098954	3334.04144203844	0.120260743324175	0.427497185888405	0.929007602136319	Rab31	17	65651729	65772752	-	3813	protein_coding	RAB31, member RAS oncogene family [Source:MGI Symbol;Acc:MGI:1914603]	-
ENSMUSG00000028552	3370	3312	3489	2909	3994	3998	30.6352960349834	28.0422170328048	32.4239201576456	27.694767690688	32.9300638353083	37.1617401217205	3354.89372792938	3601.0800739527	-0.102228499088685	0.581918911621716	0.959112210616684	Eps15	4	109280268	109387817	+	6931	protein_coding	epidermal growth factor receptor pathway substrate 15 [Source:MGI Symbol;Acc:MGI:104583]	-
ENSMUSG00000027829	3325	3401	3936	3125	2981	4285	34.9337879830822	33.2805503935096	42.2747931838929	34.3847504679632	28.4058858903312	46.0326448474328	3520.55609287063	3467.47648645666	0.0219690151347979	0.923263736005289	0.99044564401359	Ccnl1	3	65946151	65958249	-	5997	protein_coding	cyclin L1 [Source:MGI Symbol;Acc:MGI:1922664]	-
ENSMUSG00000058099	3287	3093	3091	4436	4439	2685	25.9854033271024	22.7740104477224	24.9805004358087	36.7268025574336	31.8278450100608	21.7037670593166	3122.61620243942	3822.11439947041	-0.291642512258206	0.200048134581808	0.847383833449834	Nfam1	15	82992973	83033306	-	7970	protein_coding	Nfat activating molecule with ITAM motif 1 [Source:MGI Symbol;Acc:MGI:1921289]	-
ENSMUSG00000027339	3750	3704	3297	3286	3878	3115	19.701147085287	18.1242924507439	17.7072681537212	18.0796337958809	18.4782305729941	16.7332141168778	3538.62338009027	3395.78356836921	0.0594066435785552	0.706551494581134	0.97585596805372	Rassf2	2	131989415	132030258	-	11993	protein_coding	Ras association (RalGDS/AF-6) domain family member 2 [Source:MGI Symbol;Acc:MGI:2442060]	-
ENSMUSG00000073702	3479	2647	3362	4024	4086	3425	131.889884714255	93.4632414156954	130.294817033645	159.763239006663	140.490757375556	132.763504373123	3140.57363315471	3823.79083503155	-0.284037230280623	0.164102023915941	0.829385151728739	Rpl31	1	39367842	39371911	+	1662	protein_coding	ribosomal protein L31 [Source:MGI Symbol;Acc:MGI:2149632]	-
ENSMUSG00000026628	4887	2187	4076	3348	2181	4305	142.950184231375	59.5828127142273	121.884625448003	102.562749410101	57.861591853558	128.758707286976	3712.85334688415	3309.60519885295	0.165897611947357	0.636739518096609	0.969651149051376	Atf3	1	191170296	191218039	-	2154	protein_coding	activating transcription factor 3 [Source:MGI Symbol;Acc:MGI:109384]	TF_bZIP
ENSMUSG00000068220	2592	2315	2529	5556	5700	2280	180.857001499609	150.446178960252	180.39376787079	405.998464347011	360.717752410004	162.665797845409	2455.03810157377	4459.02259962661	-0.861027403482337	0.00519393151908092	0.291513327982589	Lgals1	15	78926725	78930465	+	903	protein_coding	lectin, galactose binding, soluble 1 [Source:MGI Symbol;Acc:MGI:96777]	-
ENSMUSG00000038608	3990	2786	3455	3613	3686	3428	13.7623863711312	8.95018063090518	12.1826361499149	13.0512057692527	11.5310409121529	12.0899007456092	3386.80832964493	3559.27242581008	-0.0716971895392522	0.73174196094814	0.977379229731909	Dock10	1	80501073	80758527	-	18267	protein_coding	dedicator of cytokinesis 10 [Source:MGI Symbol;Acc:MGI:2146320]	-
ENSMUSG00000019998	3409	3339	3754	3064	3516	3846	48.0193395330217	43.8061854948358	54.0574830505826	45.2001386435401	44.9190310117483	55.3935926119721	3467.0592805701	3458.2600092043	0.00365219870980239	0.984189595282861	0.998180166392965	Stx7	10	24149302	24190222	+	4473	protein_coding	syntaxin 7 [Source:MGI Symbol;Acc:MGI:1858210]	-
ENSMUSG00000037470	3787	4035	3197	2901	3663	3329	18.5643127764869	18.422855616247	16.0213304989062	14.8933750230961	16.2859396843838	16.6862381861738	3619.99251785187	3268.77664828943	0.147239386560961	0.371412119723606	0.919142695505243	Uggt1	1	36140027	36244720	-	12853	protein_coding	UDP-glucose glycoprotein glucosyltransferase 1 [Source:MGI Symbol;Acc:MGI:2443162]	-
ENSMUSG00000037260	4954	5418	4071	1605	2555	2309	94.4436184002031	96.2022996819138	79.3396151018884	32.0444983414688	44.1773693892309	45.0092338142926	4740.99630590868	2128.84074864237	1.15502772138691	1.60394898278114e-08	8.1662389209997e-05	Hgsnat	8	25944453	25976753	-	3305	protein_coding	heparan-alpha-glucosaminide N-acetyltransferase [Source:MGI Symbol;Acc:MGI:1196297]	-
ENSMUSG00000020078	3964	3262	3744	2917	3399	3621	87.3284379602432	66.9323141111951	84.3199339436161	67.3008113833787	67.9149745625547	81.5664653356029	3625.42542036793	3294.18067156986	0.138197886799671	0.470292975682051	0.939600992080818	Vps26a	10	62455235	62486805	-	2860	protein_coding	VPS26 retromer complex component A [Source:MGI Symbol;Acc:MGI:1353654]	-
ENSMUSG00000061315	3022	3148	3467	3890	3653	3726	27.9804316369495	27.1471667824151	32.8160392767541	37.7199732377629	30.6762277594398	35.2747441112129	3179.72978316357	3748.37339511706	-0.237326550330881	0.18617885966434	0.839475245675349	Naca	10	128035575	128048637	+	6805	protein_coding	nascent polypeptide-associated complex alpha polypeptide [Source:MGI Symbol;Acc:MGI:106095]	-
ENSMUSG00000024053	3314	5102	2724	3088	3348	3316	37.93003645547	54.3877444039563	31.8720670689085	37.0143282887317	34.7542993026126	38.8066674989887	3632.46198549344	3234.24629831367	0.167636881607516	0.466494591912838	0.939153451334351	Emilin2	17	71252172	71311978	-	5505	protein_coding	elastin microfibril interfacer 2 [Source:MGI Symbol;Acc:MGI:2389136]	-
ENSMUSG00000075415	3170	3018	3139	4204	4520	2813	19.9134454415552	17.6577847880179	20.1581574660679	27.6574208679881	25.7524120537786	18.0683273457365	3076.4902540305	3809.18406060988	-0.30825025736012	0.146281158564081	0.815602101014337	Fnbp1	2	31026206	31142008	-	10030	protein_coding	formin binding protein 1 [Source:MGI Symbol;Acc:MGI:109606]	-
ENSMUSG00000001119	1579	3864	3161	2725	5457	4076	22.7141295703674	51.7703289109814	46.4847860089021	41.0527543244656	71.1967639083536	59.9527647793153	2815.18369316466	4007.47364426629	-0.50948434148481	0.108830686334071	0.773343830799422	Col6a1	10	76708792	76726168	-	4380	protein_coding	collagen, type VI, alpha 1 [Source:MGI Symbol;Acc:MGI:88459]	-
ENSMUSG00000098557	4058	3166	3795	2569	2943	4311	42.2126433407531	30.674059368833	40.3566080851844	27.9870056036363	27.7659859360753	45.8531947828914	3644.41471102731	3269.90687190837	0.156448707705945	0.536222496552168	0.951009390010823	Kctd12	14	102976581	102982637	-	6057	protein_coding	potassium channel tetramerisation domain containing 12 [Source:MGI Symbol;Acc:MGI:2145823]	-
ENSMUSG00000020198	3541	3234	2875	3917	4381	2833	25.0288777089286	21.2904726425915	20.7742651304351	28.9955162771487	28.0854272088717	20.4749615911856	3177.68968737156	3673.20493892428	-0.209100477990654	0.306415602986746	0.902640678885161	Ap3d1	10	80706956	80742264	-	8914	protein_coding	adaptor-related protein complex 3, delta 1 subunit [Source:MGI Symbol;Acc:MGI:107734]	-
ENSMUSG00000035202	3835	3850	1896	3477	4465	3224	21.7901923605111	20.374467311671	11.0130192979533	20.6900819747286	23.009622343513	18.7306047966374	3133.13725581417	3678.28628793057	-0.231401674762843	0.385532421491049	0.920399165311609	Lars2	9	123366927	123462666	+	11089	protein_coding	leucyl-tRNA synthetase, mitochondrial [Source:MGI Symbol;Acc:MGI:2142973]	-
ENSMUSG00000022973	3881	2990	3282	3348	3744	3486	30.2448683073385	21.7024658258333	26.1468275890918	27.3246953901495	26.462826336747	27.7777144741754	3354.71979355994	3503.82802395995	-0.0627881451866184	0.736945661943233	0.977379229731909	Synj1	16	90936092	91011308	-	8085	protein_coding	synaptojanin 1 [Source:MGI Symbol;Acc:MGI:1354961]	-
ENSMUSG00000027893	3312	4101	3459	2836	3788	3197	31.1926512551518	35.9734067651432	33.3031179062931	27.9724182244965	32.3567030670173	30.7868793307458	3571.2200998609	3238.75745809755	0.140940254096155	0.393325224650843	0.920399165311609	Ahcyl1	3	107663118	107696560	-	6690	protein_coding	S-adenosylhomocysteine hydrolase-like 1 [Source:MGI Symbol;Acc:MGI:2385184]	-
ENSMUSG00000063358	3612	3547	3307	3060	3832	3326	32.0085661682803	29.2758494187378	29.9588435406599	28.3989138264983	30.7989783550059	30.1371233129364	3446.89496501023	3374.80727947266	0.0304313943395847	0.843897711549238	0.987216628199341	Mapk1	16	16983382	17047453	+	7110	protein_coding	mitogen-activated protein kinase 1 [Source:MGI Symbol;Acc:MGI:1346858]	-
ENSMUSG00000029135	2347	5954	3130	2854	3035	3326	15.2765684948914	36.0953610224815	20.8271301486362	19.454878174542	17.9169362738078	22.1358416069192	3713.33865056419	3060.59497529083	0.279007182743809	0.347342602755663	0.911510661797844	Fosl2	5	32135801	32157842	+	9680	protein_coding	fos-like antigen 2 [Source:MGI Symbol;Acc:MGI:102858]	TF_bZIP
ENSMUSG00000031402	3999	2420	3691	3226	3417	3891	47.1578839412761	26.5795796712422	44.4958309684109	39.8408956432187	36.5460307687855	46.9164569590224	3356.46888069569	3500.40122485175	-0.060620238846998	0.807983173425707	0.984727880282139	Mpp1	X	75109733	75131016	-	5343	protein_coding	membrane protein, palmitoylated [Source:MGI Symbol;Acc:MGI:105941]	-
ENSMUSG00000020044	2039	3149	3545	2806	5054	3997	15.7749336087247	22.6909569882443	28.0374766710608	22.7352537543886	35.4631969111731	31.6188109732736	2877.65721609562	3886.46923761398	-0.433648287649786	0.0989522145953077	0.756076100914822	Timp3	10	86300372	86349506	+	8144	protein_coding	tissue inhibitor of metalloproteinase 3 [Source:MGI Symbol;Acc:MGI:98754]	-
ENSMUSG00000039936	3600	2832	3229	3862	3744	3300	36.2397863419225	26.5525487217429	33.2294799238352	40.7152608978928	34.1830885017734	33.9670741500335	3193.24706470582	3620.36683271698	-0.181133735535179	0.353156576071313	0.912283601625835	Pik3cd	4	149649168	149702571	-	6259	protein_coding	phosphatidylinositol-4,5-bisphosphate 3-kinase catalytic subunit delta [Source:MGI Symbol;Acc:MGI:1098211]	-
ENSMUSG00000021624	3755	1568	3327	4436	4734	2730	52.4708120358923	20.4072149988035	47.5261917913327	64.9174132585376	59.9968472193153	39.0060131384915	2884.5601474758	3927.0873832107	-0.445196683162888	0.185619196464287	0.839475245675349	Cd180	13	102693558	102739629	+	4509	protein_coding	CD180 antigen [Source:MGI Symbol;Acc:MGI:1194924]	-
ENSMUSG00000054604	3367	3521	3687	2790	3278	3882	46.9138027715336	45.6933904602217	52.5173774041605	40.7121041997196	41.4246456519469	55.306238738681	3486.81708468687	3302.25652821772	0.0784737253513617	0.687655519504594	0.973646931369536	Cggbp1	16	64851996	64859507	+	4522	protein_coding	CGG triplet repeat binding protein 1 [Source:MGI Symbol;Acc:MGI:2146370]	-
ENSMUSG00000036698	4122	4031	3099	2966	3726	2572	18.5100436182479	16.859399059505	14.2263471569101	13.9486580016982	15.1752074537727	11.8094994588652	3697.35452193253	3051.57277197263	0.276888682541981	0.150960459874696	0.822172328884987	Ago2	15	73095844	73184935	-	14031	protein_coding	argonaute RISC catalytic subunit 2 [Source:MGI Symbol;Acc:MGI:2446632]	-
ENSMUSG00000001025	2818	3681	3647	2723	3767	3854	129.885465010224	158.021150643343	171.841359323745	131.440448074677	157.473513175942	181.631992312939	3339.22742807455	3417.6549758299	-0.033516273249521	0.869961022273958	0.987760371382342	S100a6	3	90612882	90624181	+	1367	protein_coding	S100 calcium binding protein A6 (calcyclin) [Source:MGI Symbol;Acc:MGI:1339467]	-
ENSMUSG00000021427	3106	4025	3450	2819	3369	3692	18.7613283947947	22.6442455810903	21.3036294935518	17.8327792949607	18.4567604896669	22.8026277718769	3475.48076480159	3275.0167492266	0.0857687223697981	0.644827772295818	0.971475092824049	Ssr1	13	37966605	37994217	-	10431	protein_coding	signal sequence receptor, alpha [Source:MGI Symbol;Acc:MGI:105082]	-
ENSMUSG00000052298	3751	2867	3359	3111	3646	3694	64.5558218762756	45.9563873195399	59.0977199475453	56.0725344427323	56.9111480198607	65.0049327295978	3299.20013227304	3462.17975416304	-0.0696208351757493	0.722593533798732	0.976881825206415	Cdc42se2	11	54717456	54787675	-	3661	protein_coding	CDC42 small effector 2 [Source:MGI Symbol;Acc:MGI:1919979]	-
ENSMUSG00000035891	4147	3323	2709	3922	3869	2457	54.2995832060672	40.5249641711487	36.2613390075999	53.7813717066071	45.9466150639154	32.8949089603725	3351.49991823506	3390.79695348253	-0.0168191009126621	0.945750261884177	0.993386711644676	Cerk	15	86139128	86186141	-	4812	protein_coding	ceramide kinase [Source:MGI Symbol;Acc:MGI:2386052]	-
ENSMUSG00000035152	3777	3392	3008	3267	3981	3000	27.1818438794063	22.736185823933	22.1300366007232	24.6231090342407	25.9846240689898	22.0756883967665	3351.47619582229	3381.03115717378	-0.0127293517240049	0.942723981061918	0.992683051480016	Ap2b1	11	83299024	83405035	+	8755	protein_coding	adaptor-related protein complex 2, beta 1 subunit [Source:MGI Symbol;Acc:MGI:1919020]	-
ENSMUSG00000031818	3612	2841	3728	3050	3434	3735	146.826390617079	107.561649206924	154.918989747303	129.842851736144	126.604459522771	155.241581698416	3370.84327682524	3390.45908501086	-0.00841719480258332	0.967705621212071	0.99558061637911	Cox4i1	8	120668222	120674207	+	1550	protein_coding	cytochrome c oxidase subunit 4I1 [Source:MGI Symbol;Acc:MGI:88473]	-
ENSMUSG00000028173	3043	3693	3690	2553	3396	4014	21.8073228035267	24.6495812129861	27.0333045727443	19.1607736074405	22.0729517050486	29.4129672725794	3433.00802695084	3300.17654566192	0.0569333228939432	0.792349706543877	0.983771438501245	Wls	3	159839672	159938664	+	8792	protein_coding	wntless WNT ligand secretion mediator [Source:MGI Symbol;Acc:MGI:1915401]	-
ENSMUSG00000024335	2630	2852	2868	5277	4484	2272	22.7464837847199	22.9740669331407	25.357710631179	47.7977487695591	35.1735707072025	20.0922198649236	2751.21171103404	3989.25931833156	-0.53605082759503	0.0633345594979042	0.672252996366219	Brd2	17	34112023	34122634	-	7285	protein_coding	bromodomain containing 2 [Source:MGI Symbol;Acc:MGI:99495]	-
ENSMUSG00000023349	2188	5380	2715	2701	3545	3834	97.0838638690209	222.337054681336	123.152133569351	125.512258355103	142.661999303311	173.945386722321	3339.11187735073	3335.69102025327	0.00156327184371535	0.995862229179957	0.999329852736	Clec4n	6	123229843	123247021	+	1420	protein_coding	C-type lectin domain family 4, member n [Source:MGI Symbol;Acc:MGI:1861231]	-
ENSMUSG00000059326	3844	3152	2816	4639	4116	1787	130.988915707135	100.03850999786	98.0971048103124	165.553118347738	127.209300886622	62.2639677248539	3233.36567196744	3487.82915220342	-0.109298483179006	0.731808332459239	0.977379229731909	Csf2ra	19	61224402	61228418	-	1849	protein_coding	colony stimulating factor 2 receptor, alpha, low-affinity (granulocyte-macrophage) [Source:MGI Symbol;Acc:MGI:1339754]	-
ENSMUSG00000019210	4614	3485	3539	2627	2721	3361	70.7332881861871	49.7598288018854	55.4624680401972	42.1762686643386	37.832682071532	52.6836482629289	3842.39968188644	2897.65170056839	0.407165090189266	0.0615157609220516	0.66637711512299	Atp6v1e1	6	120794305	120822793	-	4110	protein_coding	ATPase, H+ transporting, lysosomal V1 subunit E1 [Source:MGI Symbol;Acc:MGI:894326]	-
ENSMUSG00000071172	2831	3627	3594	3095	3101	4099	22.5816584765862	26.945941258563	29.3066656514794	25.8546369426806	22.4341729344321	33.431430147032	3308.60405947287	3429.72585028797	-0.0517938521632797	0.80993201782797	0.984727880282139	Srsf3	17	29032628	29043373	+	7899	protein_coding	serine/arginine-rich splicing factor 3 [Source:MGI Symbol;Acc:MGI:98285]	-
ENSMUSG00000061136	3589	3761	3612	2594	3238	3545	21.6228482374174	21.1043807194122	22.2463904257756	16.3670812516424	17.6932908965879	21.8381956726599	3610.30054485196	3106.03952462333	0.217047680445156	0.232238988792435	0.874958417232375	Prpf40a	2	53134704	53191284	-	10458	protein_coding	pre-mRNA processing factor 40A [Source:MGI Symbol;Acc:MGI:1860512]	-
ENSMUSG00000024695	3438	3496	3530	3214	3454	3205	21.5625826888273	20.4219010265724	22.6329926437735	21.1106984753395	19.6476028251134	20.5534159328216	3449.060606787	3272.61045399417	0.0757685247545178	0.62425861307048	0.968348025976565	Zfp91	19	12763660	12796126	-	10046	protein_coding	zinc finger protein 91 [Source:MGI Symbol;Acc:MGI:104854]	zf-C2H2
ENSMUSG00000073678	4346	2973	3914	3018	2917	3164	16.4847370135494	10.5030890564748	15.1769846119725	11.988735020276	10.0350851470577	12.2712794865835	3721.37634200012	3026.81241619133	0.2980355784159	0.178476967286976	0.836538948586415	Pgap1	1	54472994	54557684	-	16611	protein_coding	post-GPI attachment to proteins 1 [Source:MGI Symbol;Acc:MGI:2443342]	-
ENSMUSG00000027012	3785	3091	3506	2848	3328	3773	28.8020650151919	21.9071854773543	27.2735722999656	22.6965345966592	22.9685400893827	29.3565908079853	3430.73321932188	3300.46170121361	0.0558271988954214	0.781177504905921	0.981074303629079	Dync1i2	2	71211706	71263303	+	8280	protein_coding	dynein cytoplasmic 1 intermediate chain 2 [Source:MGI Symbol;Acc:MGI:107750]	-
ENSMUSG00000038965	4036	3549	3429	2954	3314	3048	43.5363514844337	35.656335710166	37.8129647275397	33.3713048935748	32.4224410093362	33.6183897182519	3631.2128480408	3085.20672453462	0.235070231904019	0.156543656473212	0.826321783054059	Ube2l3	16	17152013	17202649	-	5841	protein_coding	ubiquitin-conjugating enzyme E2L 3 [Source:MGI Symbol;Acc:MGI:109240]	-
ENSMUSG00000062373	3859	3858	3664	2603	2912	3429	38.557502151993	35.9026225947568	37.4250120879531	27.2376795327495	26.388689018011	35.0318174972008	3748.72880381697	2970.50622749984	0.335747503987149	0.069116067706646	0.692702636582225	Tmem65	15	58782269	58823638	-	6306	protein_coding	transmembrane protein 65 [Source:MGI Symbol;Acc:MGI:1922118]	-
ENSMUSG00000028364	1757	4224	2925	3115	5287	3011	14.2438387626759	31.8940032789288	24.2411673192572	26.4469237572047	38.8737940416677	24.9589961791097	2906.25422002916	3728.04053529979	-0.359269018714092	0.235221319899303	0.875114080005531	Tnc	4	63959785	64047015	-	7772	protein_coding	tenascin C [Source:MGI Symbol;Acc:MGI:101922]	-
ENSMUSG00000063406	3740	4278	3944	2289	2741	3326	30.651117071002	32.6546717497262	33.0433432894143	19.6463701496584	20.3739892084795	27.8713510347266	3935.67149268421	2773.24209705717	0.505088632200918	0.0110370438486772	0.406267179053772	Tmed5	5	108106366	108132620	-	7688	protein_coding	transmembrane p24 trafficking protein 5 [Source:MGI Symbol;Acc:MGI:1921586]	-
ENSMUSG00000020315	4141	3407	3640	2471	3586	3063	14.9160503668194	11.4301145242076	13.4036279882803	9.32144370057725	11.7152410095088	11.2812358566132	3694.29862376412	3003.58922208693	0.298483232894725	0.119349030531958	0.789972994034638	Sptbn1	11	30099395	30268175	-	17492	protein_coding	spectrin beta, non-erythrocytic 1 [Source:MGI Symbol;Acc:MGI:98388]	-
ENSMUSG00000025508	3461	3279	4007	2738	2928	3874	105.244625618495	92.8687462561669	124.563281867786	87.1954045324102	80.7535702336933	120.453386987393	3552.34350833357	3175.01822856028	0.162025752233586	0.466440503465921	0.939153451334351	Rplp2	7	141447370	141451585	+	2072	protein_coding	ribosomal protein, large P2 [Source:MGI Symbol;Acc:MGI:1914436]	-
ENSMUSG00000020484	3661	4184	3082	2941	3225	3171	71.0185478205642	75.595087181882	61.1191160491173	59.7487615866306	56.7406242235223	62.8969190494984	3584.91326477234	3095.72920280747	0.211759743087767	0.214611720045103	0.859633053060663	Xbp1	11	5520659	5525893	+	3248	protein_coding	X-box binding protein 1 [Source:MGI Symbol;Acc:MGI:98970]	TF_bZIP
ENSMUSG00000046836	3783	3399	3559	2797	3146	3556	47.5758651767251	39.8135914558928	45.756280410826	36.8387295752292	35.8840458844042	45.7270492485085	3544.23615372506	3153.042376385	0.16874212171713	0.363175336638905	0.915725190361088	Brox	1	183276352	183297269	-	5010	protein_coding	BRO1 domain and CAAX motif containing [Source:MGI Symbol;Acc:MGI:1918928]	-
ENSMUSG00000037966	2955	3086	2596	4743	4806	2029	118.589411026211	115.349093606916	106.503893917812	199.344095429888	174.930092169905	83.2590680961524	2839.88630539878	3816.62928191659	-0.426478421775889	0.149853465557477	0.821201575498959	Ninj1	13	49187485	49196244	+	1570	protein_coding	ninjurin 1 [Source:MGI Symbol;Acc:MGI:1196617]	-
ENSMUSG00000029860	2784	3337	2525	4657	4640	2255	32.543821193364	36.3316697963908	30.1740126428048	57.0121444587482	49.1937156260041	26.9529888723174	2836.6041118428	3813.43595502597	-0.426912140036711	0.118885005444005	0.789972994034638	Zyx	6	42349630	42360213	+	5390	protein_coding	zyxin [Source:MGI Symbol;Acc:MGI:103072]	-
ENSMUSG00000021322	2666	2445	3547	3317	4134	4079	28.3504443204769	24.216335549641	38.5596678701133	36.9408616323509	39.8714957785787	44.3521320481543	2868.73515276657	3814.35728921574	-0.411123468295791	0.0621137281075339	0.668607967275592	Aoah	13	20794113	21036617	+	5925	protein_coding	acyloxyacyl hydrolase [Source:MGI Symbol;Acc:MGI:1350928]	-
ENSMUSG00000030062	3819	3360	3174	3256	3473	3101	53.3296393533984	43.700670796735	45.3104402720433	47.6173485744368	43.9861654290434	44.2773709799316	3412.36910670657	3257.50519604611	0.067008835788753	0.692152600701462	0.973721062284849	Rpn1	6	88084482	88105304	+	4512	protein_coding	ribophorin I [Source:MGI Symbol;Acc:MGI:98084]	-
ENSMUSG00000022305	4349	3914	3424	2813	2538	3121	59.7247138660993	50.0628222594705	48.0696320118358	40.4572376975822	31.6117558781023	43.8247563660729	3848.0913763856	2825.14722004689	0.445941058778506	0.0262778374925909	0.542388770083559	Lrp12	15	39870589	39943994	-	4588	protein_coding	low density lipoprotein-related protein 12 [Source:MGI Symbol;Acc:MGI:2443132]	-
ENSMUSG00000024953	3670	3968	3064	2908	3231	3282	108.104397091154	108.862623400893	92.2653061410978	89.7084848773356	86.3190365564463	98.8500613340708	3514.417331689	3123.97656315591	0.16998901897484	0.315652757052015	0.906623110168365	Prdx5	19	6906697	6910106	-	2139	protein_coding	peroxiredoxin 5 [Source:MGI Symbol;Acc:MGI:1859821]	-
ENSMUSG00000031309	4240	3432	3260	2529	3237	3366	32.101566407239	24.2012325409295	25.2319223412013	20.0526152943648	22.2277446419703	26.0576682825235	3605.18837377884	3021.67543992966	0.254697331068596	0.203691560179973	0.850477608905777	Rps6ka3	X	159210307	159368244	+	8322	protein_coding	ribosomal protein S6 kinase polypeptide 3 [Source:MGI Symbol;Acc:MGI:104557]	-
ENSMUSG00000066232	3297	3335	3626	2701	3512	3559	18.5991345213528	17.5226370030166	20.9109594343164	15.9573289340359	17.9688642287932	20.5287661730631	3384.51246730256	3231.53890197348	0.06666993734558	0.714979175481918	0.976161710372367	Ipo7	7	110018274	110056609	+	11169	protein_coding	importin 7 [Source:MGI Symbol;Acc:MGI:2152414]	-
ENSMUSG00000001729	3053	3305	2975	3858	4143	2685	46.9399831724232	47.3279209245683	46.7601038159678	62.1212481975986	57.7727965013265	42.2105962573824	3070.6830012216	3529.59651611106	-0.200961166163365	0.314241690373027	0.906266270983476	Akt1	12	112653821	112674884	-	4098	protein_coding	thymoma viral proto-oncogene 1 [Source:MGI Symbol;Acc:MGI:87986]	-
ENSMUSG00000035247	3358	3379	2889	3283	4022	3073	14.1523179984007	13.2637068920055	12.4470604830647	14.4903739785542	15.3738020368986	13.2425163730384	3166.42905403201	3424.07723645437	-0.11290585904076	0.491295858342024	0.942565731676119	Hectd1	12	51743722	51829536	-	14950	protein_coding	HECT domain E3 ubiquitin protein ligase 1 [Source:MGI Symbol;Acc:MGI:2384768]	-
ENSMUSG00000017677	3196	3393	3578	2568	3308	3891	50.5066558951482	49.9408052787712	57.8035553074026	42.5009549108822	47.4132445997729	62.8729946155146	3352.3580955848	3236.61356823578	0.0506825986547294	0.806299106527642	0.984727880282139	Wsb1	11	79239372	79254671	-	3987	protein_coding	WD repeat and SOCS box-containing 1 [Source:MGI Symbol;Acc:MGI:1926139]	-
ENSMUSG00000024759	3383	3729	3452	2571	3385	3385	31.8232795545012	32.6712053314344	33.1960258836281	25.3283464264409	28.879784001844	32.5583719880483	3476.60365900044	3087.84074730497	0.171057683768925	0.322632665486662	0.907254242178736	Atl3	19	7494040	7538608	+	6698	protein_coding	atlastin GTPase 3 [Source:MGI Symbol;Acc:MGI:1924270]	-
ENSMUSG00000034560	3642	3448	3522	2473	3251	3543	37.6305530194201	33.1816328849538	37.2016654008096	26.760030277726	30.4656157617305	37.4311252722316	3499.64934021346	3066.87987943069	0.190408252752219	0.323636543076557	0.907254242178736	Washc4	10	83543752	83596473	+	6098	protein_coding	WASH complex subunit 4 [Source:MGI Symbol;Acc:MGI:2441787]	-
ENSMUSG00000036246	3213	2786	3288	3734	3643	3189	36.4627439251311	29.4475773747739	38.1454552272543	44.3787188189917	37.4964475941266	37.0044720792963	3069.54010061106	3506.82902648244	-0.19217274016102	0.307102943106076	0.9034457536599	Gmip	8	69808679	69821870	+	5552	protein_coding	Gem-interacting protein [Source:MGI Symbol;Acc:MGI:1926066]	-
ENSMUSG00000000001	3426	3703	3432	2546	2939	3802	66.1746238349412	66.6173990201853	67.7678602561354	51.5020299128909	51.4868165759194	75.0891705064225	3476.04735215716	3086.39798673137	0.171581676780785	0.408251020464733	0.926455193292036	Gnai3	3	108107280	108146146	-	3262	protein_coding	guanine nucleotide binding protein (G protein), alpha inhibiting 3 [Source:MGI Symbol;Acc:MGI:95773]	-
ENSMUSG00000028059	3540	2600	3014	3786	4198	2694	22.6579042058301	15.499570358626	19.7211435192238	25.3780885699939	24.3697593249308	17.6309265967588	3027.24393487125	3524.13366407794	-0.219348451203344	0.333982152761091	0.907254242178736	Arhgef2	3	88605966	88648052	+	9844	protein_coding	rho/rac guanine nucleotide exchange factor (GEF) 2 [Source:MGI Symbol;Acc:MGI:103264]	-
ENSMUSG00000048865	3384	2741	3279	3653	3649	3123	24.8184534223312	18.7233361049969	24.584317061559	28.0579448549017	24.272278984848	23.4194890748634	3109.6746130464	3457.66066770283	-0.153075395039544	0.428466731678468	0.929734459391521	Arhgap30	1	171388954	171410298	+	8591	protein_coding	Rho GTPase activating protein 30 [Source:MGI Symbol;Acc:MGI:2684948]	-
ENSMUSG00000058587	3308	3665	3424	2789	3270	3360	18.6913110318511	19.2875950858772	19.7779097543093	16.50382472241	16.757697547286	19.4121935380982	3421.95833871237	3120.79636520808	0.132934854003433	0.414465075510343	0.92726816648186	Tmod3	9	75497707	75559657	-	11151	protein_coding	tropomodulin 3 [Source:MGI Symbol;Acc:MGI:1355315]	-
ENSMUSG00000007564	3594	3810	3080	3042	3472	2812	66.3872123549993	65.5482608331979	58.1606762844416	58.8474155669065	58.1672334007048	53.1107883495844	3445.18619922281	3083.24924207005	0.160144501839985	0.322978904534354	0.907254242178736	Ppp2r1a	17	20945311	20965916	+	3411	protein_coding	protein phosphatase 2, regulatory subunit A, alpha [Source:MGI Symbol;Acc:MGI:1926334]	-
ENSMUSG00000031453	3487	3161	2892	3911	3919	2422	43.1216964782489	36.408117528437	36.5607041028012	50.651642360211	43.9553240411276	30.6252118374196	3142.66867885607	3390.14116350733	-0.109370403582469	0.629685537598064	0.968457435932921	Rasa3	8	13566948	13677603	-	5095	protein_coding	RAS p21 protein activator 3 [Source:MGI Symbol;Acc:MGI:1197013]	-
ENSMUSG00000018501	3135	2828	2865	3723	4275	2955	15.4185166221884	12.9543101567154	14.404627957707	19.1760833702384	19.0692450097319	14.8601640882823	2911.76037125963	3614.76552116938	-0.312089614263873	0.0956659460529275	0.748674192117301	Ncor1	11	62316426	62458541	-	12811	protein_coding	nuclear receptor co-repressor 1 [Source:MGI Symbol;Acc:MGI:1349717]	MYB
ENSMUSG00000076609	4859	6259	2133	2595	1835	2099	575.470871745915	690.416618167987	258.249609716879	321.866393686493	197.10827045645	254.185022786238	4308.17490114207	2185.43801513004	0.979294106330354	0.00344712660861519	0.23716852171166	Igkc	6	70726435	70726966	+	532	IG_C_gene	immunoglobulin kappa constant [Source:MGI Symbol;Acc:MGI:96495]	-
ENSMUSG00000030220	2897	2411	2967	3916	4283	3276	106.930858459078	82.8860810557138	111.955253047818	151.376711413571	143.382109026358	123.640149906122	2736.97227950231	3794.73792427664	-0.471518264670329	0.0158505789133135	0.466477345514355	Arhgdib	6	136923655	136941899	-	1707	protein_coding	Rho, GDP dissociation inhibitor (GDI) beta [Source:MGI Symbol;Acc:MGI:101940]	-
ENSMUSG00000034120	3244	3852	3546	2611	3230	3266	69.0988397645291	76.4198226960696	77.2148820384619	58.2449941939902	62.4000249858685	71.1323508170062	3500.59168925882	3014.06898143162	0.21589788149241	0.20482516175672	0.851450732136597	Srsf2	11	116849901	116853094	-	2958	protein_coding	serine/arginine-rich splicing factor 2 [Source:MGI Symbol;Acc:MGI:98284]	-
ENSMUSG00000024614	3648	4009	3690	2000	2750	3643	49.8480055700746	51.0221612512513	51.5456113215285	28.6209982815182	34.0814436367703	50.899462945245	3734.07218561302	2783.16141775026	0.42404828229636	0.0740723114660321	0.700461202697413	Tmx3	18	90510154	90543267	+	4611	protein_coding	thioredoxin-related transmembrane protein 3 [Source:MGI Symbol;Acc:MGI:2442418]	-
ENSMUSG00000032089	3403	2555	3245	3558	3473	3496	61.2957302344243	42.8636367934813	59.7523990319345	67.1175419246275	56.7368720456957	64.3873824175969	3046.40468191985	3498.59380832861	-0.199697916755444	0.328405129731076	0.907254242178736	Il10ra	9	45253837	45269149	-	3498	protein_coding	interleukin 10 receptor, alpha [Source:MGI Symbol;Acc:MGI:96538]	-
ENSMUSG00000059923	3465	2913	3173	3814	3710	2642	74.8693044795316	58.6233836904937	70.087892814406	86.3064141996177	72.7054222247085	58.370638586645	3154.14408475268	3367.98158433975	-0.0946645474943165	0.653991929096126	0.972436858193196	Grb2	11	115644045	115708597	-	2916	protein_coding	growth factor receptor bound protein 2 [Source:MGI Symbol;Acc:MGI:95805]	-
ENSMUSG00000020640	3437	2883	3298	3280	3432	3368	15.9477648425333	12.4593323590594	15.6438381344893	15.9388124195281	14.4430828255554	15.9791416070233	3178.19530662719	3344.86495257335	-0.073765989728245	0.681594274129901	0.973274341603194	Itsn2	12	4592638	4713962	+	13579	protein_coding	intersectin 2 [Source:MGI Symbol;Acc:MGI:1338049]	-
ENSMUSG00000022336	2765	3218	3565	2829	3401	3901	25.9285705050548	28.1060177123423	34.1755367200694	27.7829406073993	28.9256016998044	37.4042077251231	3149.05856604381	3359.77941164166	-0.0934504449092789	0.649539707474303	0.971721543111592	Eif3e	15	43250058	43282719	-	6719	protein_coding	eukaryotic translation initiation factor 3, subunit E [Source:MGI Symbol;Acc:MGI:99257]	-
ENSMUSG00000036565	2574	3495	2711	4268	4787	1828	28.5326791415511	36.0836970364214	30.7210389559946	49.5473287903511	48.1271084222372	20.7191184434803	2879.22166448156	3575.52478112557	-0.312489642966204	0.310705209417547	0.904924795964249	Ttyh3	5	140620578	140649031	-	5684	protein_coding	tweety family member 3 [Source:MGI Symbol;Acc:MGI:1925589]	-
ENSMUSG00000036402	3577	3434	3351	2745	3360	3176	47.678371932416	42.6316955196678	45.6614055939819	38.3183368250307	40.6194544305815	43.2856598602271	3415.00280092082	3069.71321666414	0.15374042183423	0.335765309994212	0.907254242178736	Gng12	6	66896397	67021350	+	4727	protein_coding	guanine nucleotide binding protein (G protein), gamma 12 [Source:MGI Symbol;Acc:MGI:1336171]	-
ENSMUSG00000013160	3590	3213	3176	3198	3430	3036	126.154352349196	105.159461360621	114.093434818049	117.692306468852	109.318645352001	109.086404761101	3290.55683324644	3201.86521287666	0.0394071098631788	0.811042078661245	0.984827861776642	Atp6v0d1	8	105524465	105566047	-	1793	protein_coding	ATPase, H+ transporting, lysosomal V0 subunit D1 [Source:MGI Symbol;Acc:MGI:1201778]	-
ENSMUSG00000007739	3120	3191	3424	2746	3087	4075	46.7939807233707	44.5750705891925	52.4978509093793	43.1318171586428	41.9917871946021	62.4919508488684	3211.22867560378	3294.90172172415	-0.0370805435468212	0.863058668325067	0.987575558992929	Cct4	11	22990519	23003780	+	4201	protein_coding	chaperonin containing Tcp1, subunit 4 (delta) [Source:MGI Symbol;Acc:MGI:104689]	-
ENSMUSG00000019804	3104	2509	3388	3633	3978	3024	138.410051447775	104.202086793315	154.440674796074	169.657530090375	160.880359423841	137.876031938429	2980.90474616965	3516.65379461606	-0.23855320881078	0.254249283732674	0.887269140880272	Snx3	10	42502030	42535381	+	1413	protein_coding	sorting nexin 3 [Source:MGI Symbol;Acc:MGI:1860188]	-
ENSMUSG00000027907	4000	3563	2774	2927	3249	3113	493.20465908696	409.178531299527	349.660043536027	377.965122645486	363.336662119282	392.47081892193	3399.365677739	3078.25446511048	0.143191959745491	0.452203628997962	0.937437215755935	S100a11	3	93520488	93526287	+	511	protein_coding	S100 calcium binding protein A11 [Source:MGI Symbol;Acc:MGI:1338798]	-
ENSMUSG00000056888	3868	2941	3287	3178	3352	2995	157.94599522181	111.852839963342	137.212674245667	135.90576232527	124.141930528218	125.048950633291	3336.80076044462	3157.13620636511	0.0798118722680486	0.67697101937539	0.973274341603194	Glipr1	10	111985448	112002631	-	1543	protein_coding	GLI pathogenesis-related 1 (glioma) [Source:MGI Symbol;Acc:MGI:1920940]	-
ENSMUSG00000028367	3652	3830	3306	2431	2409	3990	218.935472183071	213.852324320246	202.609863476157	152.627273785895	130.98286781124	244.579093287544	3548.18280191821	2949.5103262368	0.266704392939756	0.287434687683088	0.896588697398914	Txn1	4	57943373	57956411	-	1051	protein_coding	thioredoxin 1 [Source:MGI Symbol;Acc:MGI:98874]	-
ENSMUSG00000028763	1313	3857	2449	3220	6353	2376	5.78234803910292	15.8204553242895	11.0255600430009	14.8510513142161	25.3752710009192	10.699094171779	2480.28466013641	3871.15736545958	-0.642274869373112	0.0870213818975702	0.736489047396931	Hspg2	4	137468769	137570630	+	14307	protein_coding	perlecan (heparan sulfate proteoglycan 2) [Source:MGI Symbol;Acc:MGI:96257]	-
ENSMUSG00000029810	1841	1807	3595	3734	4653	3920	48.9226883425471	44.724399229932	97.6624896843895	103.918450815286	112.145514948409	106.513256783589	2410.04929348384	4063.71190842275	-0.753852096407212	0.0099429758424261	0.390759850027595	Tmem176b	6	48833818	48841496	-	2371	protein_coding	transmembrane protein 176B [Source:MGI Symbol;Acc:MGI:1916348]	-
ENSMUSG00000093674	2445	2106	2992	3791	5474	2737	131.893714691771	105.81163886503	164.998196463107	214.171089418416	267.819602552452	150.966680447423	2499.11338367646	3928.03152748229	-0.652544225763582	0.0125842392360898	0.425207341206959	Rpl41	10	128548114	128549305	-	1168	protein_coding	ribosomal protein L41 [Source:MGI Symbol;Acc:MGI:1915195]	-
ENSMUSG00000022051	4703	4573	3079	2120	2326	2722	76.7871023886714	69.5415457373342	51.3919812763873	36.2502483702112	34.4441397585693	45.442529023846	4054.0063280327	2381.23760013309	0.767731062001415	0.000481232191180241	0.0790359192267419	Bnip3l	14	66985239	67008877	-	3859	protein_coding	BCL2/adenovirus E1B interacting protein 3-like [Source:MGI Symbol;Acc:MGI:1332659]	-
ENSMUSG00000021756	3003	3987	2971	2750	3757	3047	17.0474552915283	21.0804705698824	17.2416669245185	16.3492843255798	19.3436201145252	17.686331212452	3265.22294999253	3147.84878371151	0.0528068243537862	0.769169579559383	0.98033034888144	Il6st	13	112464070	112510086	+	11099	protein_coding	interleukin 6 signal transducer [Source:MGI Symbol;Acc:MGI:96560]	-
ENSMUSG00000020580	2519	3462	3551	2939	3902	3125	11.4207648416685	14.6192106169264	16.4584929389816	13.9549547535655	16.0452548123243	14.4869884922473	3137.99318252629	3284.83659481931	-0.0660439697562773	0.739205880788014	0.977379229731909	Rock2	12	16894895	16987823	+	13897	protein_coding	Rho-associated coiled-coil containing protein kinase 2 [Source:MGI Symbol;Acc:MGI:107926]	-
ENSMUSG00000039782	3205	3238	4115	2840	2305	3751	25.836373990627	24.311413532212	33.9114015583933	23.9763844380801	16.8525952304869	30.9180193333441	3490.81960345598	2979.5175678292	0.228562805873368	0.374435202355771	0.919780484363165	Cpeb2	5	43233170	43289724	+	7816	protein_coding	cytoplasmic polyadenylation element binding protein 2 [Source:MGI Symbol;Acc:MGI:2442640]	-
ENSMUSG00000036181	4556	4910	2747	2191	2271	2760	184.012445207515	184.703366296017	113.421271544438	92.6760858845167	83.1903491000873	113.981307538843	3996.2513300401	2402.43795238874	0.734265458292014	0.00262925083612547	0.212482419423177	Hist1h1c	13	23738808	23740367	+	1560	protein_coding	histone cluster 1, H1c [Source:MGI Symbol;Acc:MGI:1931526]	-
ENSMUSG00000024393	2480	2789	2195	4876	5317	1760	20.4766216867947	21.4479099539413	18.5273592097713	42.1630624373586	39.8167325216921	14.8586846358317	2451.03211954773	3926.33250268684	-0.679807950851057	0.0421904147573765	0.614687871498054	Prrc2a	17	35149076	35164897	-	7631	protein_coding	proline-rich coiled-coil 2A [Source:MGI Symbol;Acc:MGI:1915467]	-
ENSMUSG00000020571	2818	4191	3202	2842	3417	2935	47.4107959062686	65.6725312342435	55.0718868373025	50.0751381017651	52.1403050460937	50.4900074202654	3345.9528708514	3038.53343964989	0.139091665953177	0.455052656411627	0.937437215755935	Pdia6	12	17266545	17284770	+	3745	protein_coding	protein disulfide isomerase associated 6 [Source:MGI Symbol;Acc:MGI:1919103]	-
ENSMUSG00000026358	4024	3039	4104	2578	1344	4314	36.4962928282996	25.6715042954206	38.0513880686968	24.4869964509958	11.0556016175822	40.0066321364455	3699.18307855639	2788.59215863521	0.407754336152328	0.275825767926402	0.896588697398914	Rgs1	1	144242296	144249242	-	6947	protein_coding	regulator of G-protein signaling 1 [Source:MGI Symbol;Acc:MGI:1354694]	-
ENSMUSG00000063193	4077	2810	2965	3147	3633	2748	88.0627739882448	56.5311483630422	65.4709615465623	71.1885616078891	71.1720343442557	60.6917206557903	3255.72374453709	3147.03836403799	0.0489103363460671	0.821327118894972	0.985042421353825	Cd300lb	11	114922781	114934386	-	2917	protein_coding	CD300 molecule like family member B [Source:MGI Symbol;Acc:MGI:2685099]	-
ENSMUSG00000027342	4192	2120	3902	2903	2830	3424	110.052043613134	51.8373195022223	104.721649442358	79.8152169145544	67.3838164551345	91.9118833545106	3399.7500232206	3049.07639368206	0.157025897045673	0.585884181816119	0.960090125768849	Pcna	2	132249162	132253314	-	2400	protein_coding	proliferating cell nuclear antigen [Source:MGI Symbol;Acc:MGI:97503]	-
ENSMUSG00000009291	3876	3717	3060	2624	2812	3262	62.9906437422853	56.2619366042876	50.8377213291727	44.6599192870305	41.4476513653878	54.2047451244483	3503.74920189472	2890.34212753883	0.277745418584284	0.144391202964251	0.814540205555837	Pttg1ip	10	77581720	77598732	+	3877	protein_coding	pituitary tumor-transforming 1 interacting protein [Source:MGI Symbol;Acc:MGI:2652132]	-
ENSMUSG00000014547	3212	2707	3201	3171	3765	3282	22.0335489795459	17.2952566911822	22.4474474844906	22.7806958396435	23.4242789264489	23.0201721495457	3014.79914928674	3378.31939250405	-0.164347209200504	0.357893046487375	0.914856666433382	Wdfy2	14	62837678	62961509	+	9185	protein_coding	WD repeat and FYVE domain containing 2 [Source:MGI Symbol;Acc:MGI:2442811]	-
ENSMUSG00000023885	718	5410	3050	2005	4526	3616	6.45993870518661	45.3347323126244	28.0527966566741	18.8920964777625	36.9326809389743	33.2654533447525	2971.00192370113	3314.91097569199	-0.158018741875339	0.837924010637911	0.986409160415139	Thbs2	17	14665500	14694235	-	7003	protein_coding	thrombospondin 2 [Source:MGI Symbol;Acc:MGI:98738]	-
ENSMUSG00000033004	2904	2827	3007	3556	4099	2911	9.50602782917887	8.6190245043513	10.062555038377	12.1906270900494	12.1694995571846	9.74329263162844	2882.71350661993	3487.71664370064	-0.274944658198295	0.128050401171137	0.799053521828698	Mycbp2	14	103113411	103346814	-	19248	protein_coding	MYC binding protein 2, E3 ubiquitin protein ligase [Source:MGI Symbol;Acc:MGI:2179432]	-
ENSMUSG00000020823	2889	3351	2856	3685	4070	2430	25.3660702658946	27.4037448179383	25.6351712960316	33.884803096109	32.4109969595232	21.8158929835687	2989.39823080818	3359.4921885293	-0.168405434919622	0.432265581944867	0.931633818053153	Sec14l1	11	117115168	117159268	+	7176	protein_coding	SEC14-like lipid binding 1 [Source:MGI Symbol;Acc:MGI:1921386]	-
ENSMUSG00000021577	3582	3099	3435	2558	3059	3525	54.6996361125842	44.0768215743843	53.6238471491681	40.9092220344902	42.3672879290867	55.0400790108062	3340.97109858889	3032.22310949891	0.139875909081337	0.484379651208437	0.94051361736743	Sdha	13	74322254	74350280	-	4126	protein_coding	succinate dehydrogenase complex, subunit A, flavoprotein (Fp) [Source:MGI Symbol;Acc:MGI:1914195]	-
ENSMUSG00000040848	3719	3268	3063	2802	3367	2986	41.094816422781	33.6335532980674	34.6003294940647	32.425809142334	33.7439807252958	33.7374101843961	3312.21907030769	3026.78560752717	0.129964534092946	0.439719832957121	0.935479662177093	Sft2d2	1	165174337	165194438	-	5702	protein_coding	SFT2 domain containing 2 [Source:MGI Symbol;Acc:MGI:1917362]	-
ENSMUSG00000050721	3036	1750	2863	4761	4618	2173	34.4851151653539	18.513895145543	33.2447929772638	56.6356539810004	47.5747126250746	25.2377544984346	2541.81375543701	3815.14963735472	-0.585957947411469	0.0720921671736228	0.700461202697413	Plekho2	9	65552698	65580040	-	5547	protein_coding	pleckstrin homology domain containing, family O member 2 [Source:MGI Symbol;Acc:MGI:2143132]	-
ENSMUSG00000028108	2228	3422	2390	3897	5034	2208	55.6839994057692	79.6572073091412	61.064036079644	102.001712758327	114.109230433875	56.4254945690108	2630.77424583435	3650.52292551894	-0.472625148965968	0.0917962609548366	0.744446232370726	Ecm1	3	95734147	95739569	-	2521	protein_coding	extracellular matrix protein 1 [Source:MGI Symbol;Acc:MGI:103060]	-
ENSMUSG00000027351	2794	2934	3621	2650	3504	3673	25.949478948145	25.3800332779993	34.3797834048678	25.7756685695469	29.516079345972	34.8806235494784	3089.38066873585	3250.25166998612	-0.0733005944047166	0.727377199892937	0.976965831136804	Spred1	2	117121374	117182279	+	6784	protein_coding	sprouty protein with EVH-1 domain 1, related sequence [Source:MGI Symbol;Acc:MGI:2150016]	-
ENSMUSG00000020661	6065	2520	3396	2597	2278	2314	22.9621932086317	8.88613567937455	13.1438506172374	10.2971333291846	7.8221945438297	8.95791604631414	3978.32454092343	2394.23973609191	0.732603131247297	0.0198237831642538	0.511196230270843	Dnmt3a	12	3806007	3914443	+	16642	protein_coding	DNA methyltransferase 3A [Source:MGI Symbol;Acc:MGI:1261827]	-
ENSMUSG00000071650	3285	3926	2793	2909	3417	2832	53.5933844450051	59.6562489957471	46.5821057481321	49.7028572926356	50.5607049191147	47.2422018142216	3279.69119629595	3026.76651166999	0.115835082608716	0.504684660778704	0.946142464228603	Ganab	19	8898090	8916663	+	3862	protein_coding	alpha glucosidase 2 alpha neutral subunit [Source:MGI Symbol;Acc:MGI:1097667]	-
ENSMUSG00000068798	3461	3286	3697	2395	2601	3709	83.6466683089838	73.9680968731366	91.3416537123619	60.6197848613756	57.0137663940291	91.656855382672	3448.43479762502	2898.99864508306	0.250428618749318	0.279028124450827	0.896588697398914	Rap1a	3	105727267	105801336	-	2607	protein_coding	RAS-related protein 1a [Source:MGI Symbol;Acc:MGI:97852]	-
ENSMUSG00000003541	1900	4331	2870	3673	3316	3057	105.847127212098	224.720915633977	163.448049575103	214.29311978711	167.545330245457	174.133361892176	2968.66615007317	3340.97355081438	-0.170339063306208	0.535284638724545	0.950690415334733	Ier3	17	35821684	35822923	+	1131	protein_coding	immediate early response 3 [Source:MGI Symbol;Acc:MGI:104814]	-
ENSMUSG00000029826	3104	2554	3210	3455	3840	2974	30.0051246848277	22.9945255823367	31.7213109375435	34.9770839772827	33.6664465161721	29.3951553028186	2934.01878429497	3395.23232059216	-0.210733298598126	0.28270414111946	0.896588697398914	Zc3hav1	6	38305286	38354603	-	6518	protein_coding	zinc finger CCCH type, antiviral 1 [Source:MGI Symbol;Acc:MGI:1926031]	-
ENSMUSG00000067851	3424	3279	3223	2705	3110	3342	19.0612837214333	17.0015941193477	18.3421848806659	15.7705733972786	15.7025834585118	19.0233021940141	3271.64870067748	3036.60480064074	0.107573163292761	0.532623278388332	0.950619258129174	Arfgef1	1	10137571	10232670	-	11318	protein_coding	ADP-ribosylation factor guanine nucleotide-exchange factor 1(brefeldin A-inhibited) [Source:MGI Symbol;Acc:MGI:2442988]	-
ENSMUSG00000014355	3293	3447	2901	2765	3538	3108	12.4136475941245	12.1026034207563	11.1796390420985	10.9160280245711	12.0964474098614	11.9798053956314	3169.97817800851	3107.4940687285	0.0286920017703795	0.856475161780694	0.987380398662787	Anapc1	2	128610104	128687391	-	16714	protein_coding	anaphase promoting complex subunit 1 [Source:MGI Symbol;Acc:MGI:103097]	-
ENSMUSG00000059291	3404	2484	3093	2700	2973	4388	79.5237194123895	54.0491118616157	73.8685245067475	66.0591105497621	62.9933019636628	104.817747694633	2972.58271462011	3351.30086806159	-0.173005213979104	0.501761217534831	0.945576907665269	Rpl11	4	136028265	136053428	-	2697	protein_coding	ribosomal protein L11 [Source:MGI Symbol;Acc:MGI:1914275]	-
ENSMUSG00000028413	3269	4035	2811	2881	3312	2729	48.6465612667539	55.9255935842284	42.7632242538996	44.8995831226013	44.7012724051614	41.5242534303623	3314.48118472129	2949.81225233657	0.168225030132866	0.344380484768248	0.910038657364883	B4galt1	4	40804602	40854005	-	4234	protein_coding	UDP-Gal:betaGlcNAc beta 1,4- galactosyltransferase, polypeptide 1 [Source:MGI Symbol;Acc:MGI:95705]	-
ENSMUSG00000029202	3195	3468	3224	2720	3306	3122	10.4115350482936	10.5257446336172	10.740173754333	9.28270676925106	9.77100158506415	10.402503564771	3254.25886825499	3026.06833771582	0.10487177866054	0.496421919484727	0.94310213979412	Pds5a	5	65605721	65698273	-	19335	protein_coding	PDS5 cohesin associated factor A [Source:MGI Symbol;Acc:MGI:1918771]	-
ENSMUSG00000032690	2662	1197	3090	4129	4595	3359	37.6823983415035	15.7817250592388	44.715834062625	61.2120878320755	58.9940663564089	48.6185005450525	2321.87103229376	3992.5569891294	-0.782146880743893	0.0176671988771694	0.48731202752941	Oas2	5	120730333	120749853	-	4451	protein_coding	2'-5' oligoadenylate synthetase 2 [Source:MGI Symbol;Acc:MGI:2180852]	-
ENSMUSG00000053510	3406	3245	3140	2839	3276	3100	30.056230398545	26.6706995060586	28.3264328354779	26.2371757782207	26.2196018299754	27.9712988297124	3226.61657258723	3051.14996015994	0.0806526580156465	0.606763722912795	0.964159488526025	Nrd1	4	109000655	109061777	+	7140	protein_coding	nardilysin, N-arginine dibasic convertase, NRD convertase 1 [Source:MGI Symbol;Acc:MGI:1201386]	-
ENSMUSG00000026222	2359	1384	3073	4150	4856	3178	19.6708927703718	10.7488513725555	26.1957635497182	36.2414905879919	36.7254511657934	27.0963687922052	2272.92452543844	4017.20945206838	-0.821783515236021	0.00681410337019406	0.323738490885487	Sp100	1	85649988	85709998	+	7556	protein_coding	nuclear antigen Sp100 [Source:MGI Symbol;Acc:MGI:109561]	SAND
ENSMUSG00000004455	3186	3902	2820	2593	3328	3154	58.6273271325853	66.8761750675602	53.0488291579653	49.9710718510918	55.5430817582034	59.3440366175798	3248.30604676233	2999.17593961971	0.115167083410156	0.520480924318767	0.949298378644187	Ppp1cc	5	122158278	122175273	+	3424	protein_coding	protein phosphatase 1 catalytic subunit gamma [Source:MGI Symbol;Acc:MGI:104872]	-
ENSMUSG00000029372	5779	4431	2588	2078	2185	1913	336.211308726978	240.099474953585	153.92042933126	126.609703209647	115.293120957269	113.798271194487	4201.90770163232	2046.78072567399	1.03772425803851	0.000145664571048536	0.042994666274846	Ppbp	5	90768518	90770063	+	1083	protein_coding	pro-platelet basic protein [Source:MGI Symbol;Acc:MGI:1888712]	-
ENSMUSG00000029998	3620	4003	2751	2859	2897	2830	46.2459368649757	47.6299843840141	35.9275806674632	38.2508412991194	33.5664828988204	36.9668562392366	3401.47385074291	2850.66689009452	0.25498744230228	0.172774695164656	0.831615342679829	Pcyox1	6	86386006	86397154	-	4932	protein_coding	prenylcysteine oxidase 1 [Source:MGI Symbol;Acc:MGI:1914131]	-
ENSMUSG00000048758	3397	3345	3454	2629	2783	3343	190.083857006062	174.331412314354	197.580642530945	154.06433004752	141.239192760619	191.270122956621	3362.24383784443	2911.01626832253	0.207956523563637	0.268948512870557	0.895278809868714	Rpl29	9	106429454	106431568	+	1126	protein_coding	ribosomal protein L29 [Source:MGI Symbol;Acc:MGI:99687]	-
ENSMUSG00000027340	3491	2833	3150	3317	3348	2810	27.6640763598883	20.9094561951095	25.5181538236481	27.5279342437026	24.0626861603424	22.7684631651142	3130.03282895254	3141.32912986812	-0.00522847022233089	0.977962341417078	0.996592308660456	Slc23a2	2	132052496	132145108	-	7951	protein_coding	solute carrier family 23 (nucleobase transporters), member 2 [Source:MGI Symbol;Acc:MGI:1859682]	-
ENSMUSG00000002957	2798	3019	2862	3302	3920	3031	31.1307244861396	31.2848781885478	32.552437857007	38.4751579549018	39.5566874934814	34.4816886191298	2857.47012402933	3385.39218401137	-0.244643192941583	0.121932801132674	0.791358600774606	Ap2a2	7	141562173	141633011	+	5663	protein_coding	adaptor-related protein complex 2, alpha 2 subunit [Source:MGI Symbol;Acc:MGI:101920]	-
ENSMUSG00000009079	2825	2864	3150	3367	3656	3069	30.1328049662036	28.4527311161426	34.3482040040336	37.6119672843374	35.3687431456081	33.4718000520916	2916.74220444621	3341.03125305849	-0.195987337082652	0.24522203199819	0.881265295310993	Ewsr1	11	5069689	5099266	-	5907	protein_coding	Ewing sarcoma breakpoint region 1 [Source:MGI Symbol;Acc:MGI:99960]	-
ENSMUSG00000040731	2820	3654	3153	3082	3419	2782	32.0085470112363	38.629157172657	36.5858537621654	36.6362750784075	35.1972136497388	32.2875468458468	3162.41674442809	3070.91195865779	0.0423952904064602	0.802437793043864	0.984727880282139	Eif4h	5	134619721	134639490	-	5551	protein_coding	eukaryotic translation initiation factor 4H [Source:MGI Symbol;Acc:MGI:1341822]	-
ENSMUSG00000037965	3216	3448	3251	2726	2889	3355	22.1211981395112	22.0896940319267	22.8603011110933	19.637232494836	18.0232239485442	23.5964245695208	3264.29324378289	2981.31601719549	0.130902561353643	0.460710245151132	0.938637879053972	Zc3h7a	16	11136592	11176393	-	9160	protein_coding	zinc finger CCCH type containing 7 A [Source:MGI Symbol;Acc:MGI:2445044]	-
ENSMUSG00000031584	3149	4005	3195	2780	2584	3162	72.043831873505	85.3407590769106	74.7252501020835	66.6086703252548	53.6177992471166	73.9685457941284	3396.3711995744	2841.57860046316	0.25747138510243	0.184149482414959	0.839475245675349	Gsr	8	33652523	33698163	+	2754	protein_coding	glutathione reductase [Source:MGI Symbol;Acc:MGI:95804]	-
ENSMUSG00000004936	3163	3986	3090	2358	2821	3399	58.7705129791831	68.9806721017983	58.6936530264653	45.8844906537006	47.5396201468492	64.576206021295	3359.19962558445	2846.711180088	0.238908889080922	0.24151398459643	0.879962432378612	Map2k1	9	64185770	64253631	-	3391	protein_coding	mitogen-activated protein kinase kinase 1 [Source:MGI Symbol;Acc:MGI:1346866]	-
ENSMUSG00000037815	2957	3137	2850	3127	3638	3108	50.3816628181579	49.7812192042016	49.6407579384571	55.7970037802735	56.2181045463473	54.1456104333649	2943.38405117784	3264.77253595649	-0.149522064212256	0.314472206806426	0.906266270983476	Ctnna1	18	35118888	35254773	+	3698	protein_coding	catenin (cadherin associated protein), alpha 1 [Source:MGI Symbol;Acc:MGI:88274]	-
ENSMUSG00000029068	2944	3785	2769	2827	3307	3168	35.1444296066634	42.0837483429068	33.7920096520752	35.3432373092155	35.8051271188433	38.6691777985709	3113.3575683705	3079.63158428366	0.01580669013746	0.927385132861269	0.99044564401359	Ccnl2	4	155812489	155824543	+	5278	protein_coding	cyclin L2 [Source:MGI Symbol;Acc:MGI:1927119]	-
ENSMUSG00000017776	3149	3869	3193	2230	3126	3227	41.9468737800492	48.0015770443412	43.4808703297749	31.1095426490126	37.7666309006493	43.9528433915066	3353.28199171122	2835.5649821088	0.241939065732717	0.212400331336262	0.857848547158475	Crk	11	75679259	75706908	+	4730	protein_coding	v-crk avian sarcoma virus CT10 oncogene homolog [Source:MGI Symbol;Acc:MGI:88508]	-
ENSMUSG00000024587	2859	2939	3148	2903	3520	3412	68.4410005213179	65.5287099344919	77.0387609918403	72.7798330527852	76.4253065576402	83.5165005483171	2950.82487481632	3254.47030622579	-0.141358375542372	0.398783889022709	0.923311564073041	Nars	18	64499665	64516557	-	2632	protein_coding	asparaginyl-tRNA synthetase [Source:MGI Symbol;Acc:MGI:1917473]	-
ENSMUSG00000034024	2892	3373	3323	2525	3029	3634	71.2616116205141	77.411151931138	83.7066697475612	65.1599224221945	67.6938097044275	91.559485993267	3157.08355261615	3048.85535633312	0.0503571141153443	0.802522137808202	0.984727880282139	Cct2	10	117051001	117063814	-	2557	protein_coding	chaperonin containing Tcp1, subunit 2 (beta) [Source:MGI Symbol;Acc:MGI:107186]	-
ENSMUSG00000042364	2664	3674	3287	2800	2747	3531	32.1552430667488	41.3034725333257	40.5592253565258	35.3946345414775	30.0724330940668	43.5789102111904	3162.28753564562	3024.39014126974	0.064440984434633	0.760409518735839	0.978199652611116	Snx18	13	113592179	113618564	-	5220	protein_coding	sorting nexin 18 [Source:MGI Symbol;Acc:MGI:2137642]	-
ENSMUSG00000032661	2469	1051	3029	4587	4551	3015	22.0065107150585	8.72494406299666	27.5995335567987	42.8174365292107	36.789955689154	27.4775803046059	2190.86176479848	4022.0194888227	-0.876533119741878	0.0142412036067507	0.451051052773477	Oas3	5	120753098	120777661	-	7069	protein_coding	2'-5' oligoadenylate synthetase 3 [Source:MGI Symbol;Acc:MGI:2180850]	-
ENSMUSG00000026031	3414	3605	2816	2601	3442	2801	16.9788886421342	16.6986303044435	14.3169584650933	13.5471493969881	15.5256195870718	14.2436050730194	3230.66006116275	2915.76212946873	0.147912673273395	0.383223879640989	0.920303182235087	Cflar	1	58711508	58758884	+	12669	protein_coding	CASP8 and FADD-like apoptosis regulator [Source:MGI Symbol;Acc:MGI:1336166]	-
ENSMUSG00000049517	3076	2430	3439	2937	3160	3636	152.846379834505	112.461775838105	174.69214320195	152.839144153962	142.412542496388	184.736951198259	2964.35276493237	3233.76063466786	-0.125540035836917	0.572382998753593	0.957196550628341	Rps23	13	90922958	90924950	+	1268	protein_coding	ribosomal protein S23 [Source:MGI Symbol;Acc:MGI:1913725]	-
ENSMUSG00000019916	2657	4396	2767	2373	3125	3332	40.6925912839184	62.7063198462047	43.3216832334347	38.0612769761228	43.4076370622342	52.1782917012167	3207.10385941066	2921.338147423	0.134723424348966	0.562173552471405	0.955374050391856	P4ha1	10	59323296	59373304	+	4114	protein_coding	procollagen-proline, 2-oxoglutarate 4-dioxygenase (proline 4-hydroxylase), alpha 1 polypeptide [Source:MGI Symbol;Acc:MGI:97463]	-
ENSMUSG00000047213	3215	3504	3332	2285	2962	3349	37.7712414810227	38.3419518508974	40.0182088551886	28.1143671199742	31.561502377319	40.2305992453819	3309.13988500134	2846.81381831042	0.217113972678645	0.263853985999736	0.893242457307625	Ythdf3	3	16183212	16217037	+	5363	protein_coding	YTH domain family 3 [Source:MGI Symbol;Acc:MGI:1918850]	-
ENSMUSG00000025060	3126	3041	2829	3194	3423	2996	23.7758998539438	21.5424079980856	21.9964860674475	25.4416178962458	23.6127853831312	23.2997290010227	2962.84048409674	3184.64545206061	-0.104140752495444	0.506685385422492	0.946826840275661	Slk	19	47579678	47645246	+	8284	protein_coding	STE20-like kinase [Source:MGI Symbol;Acc:MGI:103241]	-
ENSMUSG00000022365	3293	3221	3181	2734	2874	3305	62.3442625865975	56.7969904696542	61.5659807488037	54.2082137454933	49.3496250234583	63.9789778219899	3195.33587197966	2962.45141192204	0.109237485493005	0.539416407613982	0.951392218864074	Derl1	15	57869502	57892448	-	3328	protein_coding	Der1-like domain family, member 1 [Source:MGI Symbol;Acc:MGI:1915069]	-
ENSMUSG00000028868	2792	2535	2865	3692	4315	2402	28.1104588357013	23.7717044335342	29.4882851975367	38.9292500796491	39.4026700641199	24.7278635291725	2705.57718350707	3426.75018384038	-0.341003871917823	0.139073081436251	0.814540205555837	Wasf2	4	133130505	133199756	+	6258	protein_coding	WAS protein family, member 2 [Source:MGI Symbol;Acc:MGI:1098641]	-
ENSMUSG00000028719	3335	2651	3515	2541	3048	3481	61.4409343527859	45.4884918902322	66.2002567805782	49.0262260287018	50.9294829967764	65.5733042213993	3145.97523366342	3007.86189307842	0.0647182128337767	0.767913485126631	0.98033034888144	Cmpk1	4	114959336	114987241	-	3420	protein_coding	cytidine monophosphate (UMP-CMP) kinase 1 [Source:MGI Symbol;Acc:MGI:1913838]	-
ENSMUSG00000020402	3570	3663	3208	2180	2564	3367	85.8529068160847	82.0452691934209	78.8666727364908	54.9041416614227	55.9238600785364	82.7924960551394	3435.12263362569	2695.31968467047	0.349971366447898	0.102909129161453	0.767122517721831	Vdac1	11	52360860	52389397	+	2620	protein_coding	voltage-dependent anion channel 1 [Source:MGI Symbol;Acc:MGI:106919]	-
ENSMUSG00000022255	3115	3371	3228	2725	3167	2946	12.7885892058962	12.8900076869789	13.5478532470602	11.7163656702391	11.7924754602006	12.3668302716651	3198.60167451693	2925.37260475593	0.128815577741813	0.394761113642166	0.921078123693582	Mtdh	15	34082694	34145624	+	15347	protein_coding	metadherin [Source:MGI Symbol;Acc:MGI:1914404]	-
ENSMUSG00000020290	3046	3604	3307	2339	2836	3413	26.7259438482387	29.4522021402405	29.6626343927158	21.4929089663662	22.5684488523271	30.6196704721453	3275.18806935706	2849.39642649212	0.200970617287799	0.316046320438425	0.906623110168365	Xpo1	11	23256041	23298249	+	7181	protein_coding	exportin 1 [Source:MGI Symbol;Acc:MGI:2144013]	-
ENSMUSG00000018209	3027	2678	2958	3364	3325	3190	32.5463944992207	26.8182770867959	32.5132964857957	37.8798521525541	32.4245863621108	35.0705210241566	2860.66272729045	3280.89775458288	-0.197744781201605	0.260701305199346	0.891103860061022	Stk4	2	164070322	164155524	+	5860	protein_coding	serine/threonine kinase 4 [Source:MGI Symbol;Acc:MGI:1929004]	-
ENSMUSG00000027287	3243	2771	3288	2570	3103	3547	47.5964037102908	37.8785681844489	49.3323008203391	39.502277813362	41.3048736503979	53.2291401768662	3074.90618801627	3057.32038252573	0.00823784453494923	0.967984609045514	0.99558061637911	Snap23	2	120567671	120601255	+	4293	protein_coding	synaptosomal-associated protein 23 [Source:MGI Symbol;Acc:MGI:109356]	-
ENSMUSG00000041515	3843	2673	2818	3291	3400	2495	34.3211195247759	22.2341155122592	25.7279048781815	30.7808613283756	27.5398968865976	22.783617600976	3084.36334644214	3040.17766289107	0.0207728046382147	0.926716751663727	0.99044564401359	Irf8	8	120736358	120756694	+	7055	protein_coding	interferon regulatory factor 8 [Source:MGI Symbol;Acc:MGI:96395]	IRF
ENSMUSG00000020091	3253	3186	2892	2894	3364	2898	35.4359318949278	32.3247670739216	32.2055303256867	33.0156724050982	33.2359512858778	32.2789387532201	3072.12763239946	3028.00721460463	0.0208455865385245	0.892187793115203	0.989492924155526	Eif4ebp2	10	61428491	61452661	-	5784	protein_coding	eukaryotic translation initiation factor 4E binding protein 2 [Source:MGI Symbol;Acc:MGI:109198]	-
ENSMUSG00000058624	2626	3978	3066	2417	2489	3899	26.9692105608624	38.0511799566066	32.1897819000996	25.9963267787193	23.1841266426713	40.943769074245	3168.72054651408	2937.74271208797	0.109309538811546	0.671660933978805	0.973274341603194	Gda	19	21391307	21473445	-	6135	protein_coding	guanine deaminase [Source:MGI Symbol;Acc:MGI:95678]	-
ENSMUSG00000026223	2477	3067	2859	3523	4101	2439	62.6527817769312	72.2533462714751	73.9266248102275	93.3230275987617	94.0798145518944	63.0793520697834	2763.94884188664	3315.18864331336	-0.262405441370081	0.22136684208368	0.86452496701256	Itm2c	1	85894281	85908675	+	2491	protein_coding	integral membrane protein 2C [Source:MGI Symbol;Acc:MGI:1927594]	-
ENSMUSG00000023075	3463	3272	2948	2828	2895	3049	63.2443124846138	55.6560162137068	55.0387845797823	54.0891571679935	47.9523487202617	56.9360691482939	3188.40885239089	2914.15483283357	0.129838631944213	0.445084276001727	0.937437215755935	Akirin1	4	123734559	123750345	-	3450	protein_coding	akirin 1 [Source:MGI Symbol;Acc:MGI:1915300]	-
ENSMUSG00000057522	3455	3339	3038	2542	2709	3286	68.9106751852899	62.027561797531	61.9439070145212	53.0977140644818	49.0049319029821	67.0142380698941	3237.42197390298	2838.53499963216	0.189778652642602	0.318307527931986	0.907254242178736	Spop	11	95414080	95493406	+	3159	protein_coding	speckle-type POZ protein [Source:MGI Symbol;Acc:MGI:1343085]	-
ENSMUSG00000038467	3231	2209	3072	3266	3277	3312	100.431809761173	63.9528471933106	97.6175522057322	106.319355640473	92.3853489650046	105.265420677215	2821.73588542846	3273.72587184505	-0.214404788317503	0.332940152828092	0.907254242178736	Chmp4b	2	154651705	154694785	+	2027	protein_coding	charged multivesicular body protein 4B [Source:MGI Symbol;Acc:MGI:1922858]	-
ENSMUSG00000005034	3289	2652	3226	2489	3091	3580	23.6239943350893	17.7416012337575	23.6878798063532	18.7230319218174	20.1363519321343	26.2926012255286	3031.98316393878	3036.5744599939	-0.00222850039177823	0.991768442148936	0.998831015784178	Prkacb	3	146729574	146812990	-	8772	protein_coding	protein kinase, cAMP dependent, catalytic, beta [Source:MGI Symbol;Acc:MGI:97594]	-
ENSMUSG00000022558	3047	3382	2672	3528	3549	2148	11.6578825400413	12.0517651997367	10.4509566468587	14.1363608395801	12.3153157733095	8.40315877885611	2988.98725750261	3049.73113675451	-0.0290069915588538	0.898589279356291	0.990049242796507	Mroh1	15	76380261	76453038	+	16468	protein_coding	maestro heat-like repeat family member 1 [Source:MGI Symbol;Acc:MGI:2442558]	-
ENSMUSG00000011958	2952	3085	2841	2810	3233	3404	53.8339666065285	52.3992455007037	52.9643482809123	53.6671054766694	53.473432638587	63.4732375411676	2922.41655395787	3131.98594938217	-0.0998794822555593	0.544289762481905	0.951714862606451	Bnip2	9	69989466	70008317	+	3455	protein_coding	BCL2/adenovirus E1B interacting protein 2 [Source:MGI Symbol;Acc:MGI:109327]	-
ENSMUSG00000031266	3828	3412	3239	2633	2189	3020	73.8714838650287	61.3258750527028	63.8981394945784	53.2129796262358	38.3127201044048	59.5899345359209	3453.84056292896	2621.50230158251	0.397947252294435	0.066351600329131	0.681657368279412	Gla	X	134588149	134601125	-	3265	protein_coding	galactosidase, alpha [Source:MGI Symbol;Acc:MGI:1347344]	-
ENSMUSG00000010095	2394	2746	2574	4400	3669	2528	42.7425636454723	45.6632471713412	46.9804675875985	82.2717854257231	59.4123135391394	46.1503035834334	2538.53974846239	3521.96029477383	-0.472333684414327	0.0451894797729821	0.629192446720628	Slc3a2	19	8706882	8723369	-	3529	protein_coding	solute carrier family 3 (activators of dibasic and neutral amino acid transport), member 2 [Source:MGI Symbol;Acc:MGI:96955]	-
ENSMUSG00000066026	3753	2153	2868	3291	3424	2821	80.7874539389962	43.1657433607537	63.1127167571367	74.1916558495696	66.848465801127	62.0911229983511	2909.20980233328	3159.05444918982	-0.118933204509498	0.630140520262763	0.968457435932921	Dhrs3	4	144892827	144928209	+	2927	protein_coding	dehydrogenase/reductase (SDR family) member 3 [Source:MGI Symbol;Acc:MGI:1315215]	-
ENSMUSG00000020865	3483	3212	2775	2925	3295	2605	38.5140428178106	33.0804195264419	31.3690230445	33.8729740696328	33.0455804669671	29.4533320600891	3117.19046870433	2917.63167511295	0.0954294852164185	0.584190136307221	0.959660157233436	Abcc3	11	94343295	94392997	-	5698	protein_coding	ATP-binding cassette, sub-family C (CFTR/MRP), member 3 [Source:MGI Symbol;Acc:MGI:1923658]	-
ENSMUSG00000033228	2982	3292	2983	2750	3378	2905	18.170847338637	18.6834556185522	18.5820303600626	17.5493913665	18.6689338725409	18.0998405483324	3045.59881984767	2984.16817489681	0.0293597846983936	0.844989945759952	0.987216628199341	Scaf11	15	96411699	96460843	-	10340	protein_coding	SR-related CTD-associated factor 11 [Source:MGI Symbol;Acc:MGI:1919443]	-
ENSMUSG00000095115	2914	3198	2723	3333	3825	2289	26.7446602488009	27.3373135980608	25.5486260966773	32.0364714575802	31.8398716827115	21.4809953984189	2904.54553078607	3113.42971606635	-0.100229651548052	0.631870644434508	0.968457435932921	Itpripl2	7	118485111	118491975	-	6865	protein_coding	inositol 1,4,5-triphosphate receptor interacting protein-like 2 [Source:MGI Symbol;Acc:MGI:2442416]	-
ENSMUSG00000034354	3195	3102	3036	2826	2884	3211	26.5296560567682	23.9901182247879	25.7712150945664	24.5750686355432	21.7194260593656	27.2622775125136	3075.80096383848	2965.56634934987	0.0527243172469186	0.759884911143428	0.978199652611116	Mtmr3	11	4480868	4594863	-	7588	protein_coding	myotubularin related protein 3 [Source:MGI Symbol;Acc:MGI:1921552]	-
ENSMUSG00000004530	2876	2636	2455	3953	4161	2153	18.750810284611	16.0068694014578	16.3627021832701	26.9910510875282	24.6048774018161	14.3527876507373	2624.87526275667	3386.26487668099	-0.367484382090266	0.147257162334935	0.817431516744145	Coro1c	5	113842436	113908758	-	9664	protein_coding	coronin, actin binding protein 1C [Source:MGI Symbol;Acc:MGI:1345964]	-
ENSMUSG00000057841	2364	1869	2754	3993	4543	2702	154.671132138028	113.894022394232	184.203594012339	273.60430547393	269.585705584955	180.762445645826	2316.649808011	3704.19629275464	-0.677250731531852	0.00681433346543697	0.323738490885487	Rpl32	6	115805505	115808747	-	963	protein_coding	ribosomal protein L32 [Source:MGI Symbol;Acc:MGI:98038]	-
ENSMUSG00000034908	2954	3332	2470	3300	3609	2557	36.1683576400997	37.9973341261001	30.9163077747556	42.31497242043	40.0772128482785	32.0118001647433	2873.13325834984	3128.01333123198	-0.12258716702912	0.523670520027863	0.949428770088616	Sidt2	9	45937857	45955258	-	5146	protein_coding	SID1 transmembrane family, member 2 [Source:MGI Symbol;Acc:MGI:2446134]	-
ENSMUSG00000046718	2506	1362	3236	3772	3967	3373	174.856344814051	88.5130435178672	230.824133186982	275.63466657972	251.04689891412	240.645498303757	2371.0595281796	3681.5095031103	-0.634880374312621	0.038383905947613	0.600509382198753	Bst2	8	71534255	71537456	-	903	protein_coding	bone marrow stromal cell antigen 2 [Source:MGI Symbol;Acc:MGI:1916800]	-
ENSMUSG00000013698	3635	2566	2923	3006	3494	2570	59.3188459067691	39.0009124166784	48.7628931064399	51.3734910342784	51.7134497339231	42.8827346471712	3017.30290745231	2994.47094371034	0.0108603179774028	0.959193413707591	0.994671815465607	Pea15a	1	172196728	172206804	-	3861	protein_coding	phosphoprotein enriched in astrocytes 15A [Source:MGI Symbol;Acc:MGI:104799]	-
ENSMUSG00000028273	2377	2979	3195	2483	3651	3489	16.8713968555255	19.6934679356387	23.1827575511026	18.4569698939905	23.5031473843538	25.321177669891	2818.02282552054	3173.35179981848	-0.171395937609563	0.413985098485193	0.92726816648186	Pdlim5	3	142239590	142395696	-	8877	protein_coding	PDZ and LIM domain 5 [Source:MGI Symbol;Acc:MGI:1927489]	-
ENSMUSG00000035093	3370	2809	3116	2609	3360	2905	25.8250105592885	20.0489754338442	24.4107108963366	20.9385455366999	23.3529750782484	22.7623876513934	3070.40672129764	2929.26881301096	0.0677666727981622	0.704618771364043	0.975203616692134	Secisbp2l	2	125736986	125782870	-	8222	protein_coding	SECIS binding protein 2-like [Source:MGI Symbol;Acc:MGI:1917604]	-
ENSMUSG00000003660	3099	3111	2868	2893	3345	2840	24.9722941833629	23.3489155788508	23.6259012595139	24.4144600945837	24.4469857785859	23.4000226557054	2988.97465476004	3002.03433996565	-0.00631793982698852	0.966752490687651	0.995372791044321	Snrnp200	2	127208386	127240451	+	7819	protein_coding	small nuclear ribonucleoprotein 200 (U5) [Source:MGI Symbol;Acc:MGI:2444401]	-
ENSMUSG00000028559	3116	3121	2879	2709	2965	3336	28.0230495915054	26.1421650714109	26.4686616636175	25.5146007074723	24.1843809745477	30.676447177851	3001.54826080847	2991.92770702372	0.00469403216093178	0.978563047584235	0.996592308660456	Osbpl9	4	109061145	109202272	-	7006	protein_coding	oxysterol binding protein-like 9 [Source:MGI Symbol;Acc:MGI:1923784]	-
ENSMUSG00000022867	2835	2543	3212	3157	3394	2985	34.3442699264272	28.6930967907082	39.7785669702387	40.0532380937498	37.2911172502803	36.9748680357858	2841.22048311411	3159.1029467091	-0.153080434989892	0.415093930742513	0.92726816648186	Usp25	16	77013706	77116780	+	5201	protein_coding	ubiquitin specific peptidase 25 [Source:MGI Symbol;Acc:MGI:1353655]	-
ENSMUSG00000002147	2923	2999	2638	3509	3789	2266	41.8376089651985	39.9801431220367	38.599813266316	52.5996959988603	49.1875258528818	33.1633976401956	2816.42077944529	3156.3312862221	-0.164412873585944	0.448741778842726	0.937437215755935	Stat6	10	127642986	127660957	+	4402	protein_coding	signal transducer and activator of transcription 6 [Source:MGI Symbol;Acc:MGI:103034]	STAT
ENSMUSG00000019055	2609	3329	2584	3331	3750	2519	24.2993332701432	28.8777871602557	24.6028352879747	32.4905255185827	31.6769878268792	23.9888548987724	2795.71664348637	3168.68560355195	-0.180646100201233	0.357521692415998	0.914756454427041	Plod1	4	147909753	147936767	-	6765	protein_coding	procollagen-lysine, 2-oxoglutarate 5-dioxygenase 1 [Source:MGI Symbol;Acc:MGI:99907]	-
ENSMUSG00000035004	4145	2407	2897	2776	2738	3157	120.075209469976	64.9433587725955	85.7925713595535	84.2190047032641	71.9373761731823	93.5113811634514	3129.56117582905	2885.22302326317	0.117274310993299	0.640819448591977	0.970634297678882	Igsf6	7	121064067	121074572	-	2175	protein_coding	immunoglobulin superfamily, member 6 [Source:MGI Symbol;Acc:MGI:1891393]	-
ENSMUSG00000061787	3026	2431	3475	2554	2964	3668	149.653740086526	111.978191146503	175.689510018464	132.282187808599	132.95025731683	185.485109162589	2960.24637606507	3050.92520250506	-0.043571777196246	0.854508205927426	0.987380398662787	Rps17	7	81342732	81345254	-	1274	protein_coding	ribosomal protein S17 [Source:MGI Symbol;Acc:MGI:1309526]	-
ENSMUSG00000048779	2856	2254	2756	3686	3984	2580	62.3303403832745	45.8168307473355	61.4883557863475	84.2477771836564	78.8593070946052	57.5734259251035	2602.08365936856	3385.07599190822	-0.379617146690596	0.0891634241944985	0.74050050608576	P2ry6	7	100937630	100974649	-	2887	protein_coding	pyrimidinergic receptor P2Y, G-protein coupled, 6 [Source:MGI Symbol;Acc:MGI:2673874]	-
ENSMUSG00000024248	3210	3095	2931	2540	2887	3447	176.331415507178	158.348937039409	164.593564750807	146.123546038903	143.834734783422	193.609657409617	3042.70575463196	2946.98941290263	0.046157117415142	0.809315824841468	0.984727880282139	Cox7a2l	17	83501919	83514333	-	1147	protein_coding	cytochrome c oxidase subunit 7A2 like [Source:MGI Symbol;Acc:MGI:106015]	-
ENSMUSG00000037820	3365	4974	2394	2973	2209	2187	46.0108946055726	63.3448376582286	33.4635588540338	42.5728125873684	27.3945175481066	30.5763375097831	3496.68896487565	2461.64177396197	0.506543248241391	0.0648871581853382	0.675362450002366	Tgm2	2	158116402	158146436	-	4608	protein_coding	transglutaminase 2, C polypeptide [Source:MGI Symbol;Acc:MGI:98731]	-
ENSMUSG00000019978	3168	2607	2828	3028	3359	3105	16.8543311651103	12.9180576640888	15.3807717235569	16.8711250981327	16.2079722880452	16.8907535869855	2841.23753492259	3144.3251028587	-0.146285023030766	0.406775215331916	0.926358228564139	Epb41l2	10	25359798	25523519	+	11843	protein_coding	erythrocyte membrane protein band 4.1 like 2 [Source:MGI Symbol;Acc:MGI:103009]	-
ENSMUSG00000059456	3418	2168	2756	3805	3400	2545	29.1102416582849	17.1974029718615	23.9952531975108	33.9383120305816	26.2630403534666	22.1626970857143	2763.40928859696	3237.49925513968	-0.228466918879158	0.367002968157624	0.917007912223866	Ptk2b	14	66153257	66281052	-	7398	protein_coding	PTK2 protein tyrosine kinase 2 beta [Source:MGI Symbol;Acc:MGI:104908]	-
ENSMUSG00000022186	3542	2810	3348	2388	2819	3177	60.3000331782189	44.5558929410954	58.2675577035391	42.5760278716131	43.5267661026442	55.3028204205885	3207.69622170602	2780.6312395519	0.206092760175997	0.318797726773909	0.907254242178736	Oxct1	15	4026383	4155344	+	3701	protein_coding	3-oxoacid CoA transferase 1 [Source:MGI Symbol;Acc:MGI:1914291]	-
ENSMUSG00000028497	3545	2716	3103	2524	2957	3226	33.0609004556221	23.5916350695459	29.5837065129088	24.6518555242767	25.0116357044647	30.7626591214508	3095.54500960218	2886.98536107505	0.100593950816745	0.621351669644355	0.967933898080946	Hacd4	4	88396144	88438928	-	6756	protein_coding	3-hydroxyacyl-CoA dehydratase 4 [Source:MGI Symbol;Acc:MGI:1914025]	-
ENSMUSG00000040710	4199	3372	3258	1830	2551	2855	13.1683815110204	9.84926741973982	10.4450368623849	6.01034553355301	7.2558670393335	9.15490221514752	3572.07039183099	2393.40621913221	0.577661631085675	0.00961495316859979	0.384338838469037	St8sia4	1	95587682	95667571	-	20091	protein_coding	ST8 alpha-N-acetyl-neuraminide alpha-2,8-sialyltransferase 4 [Source:MGI Symbol;Acc:MGI:106018]	-
ENSMUSG00000060586	2424	923	4508	3379	3331	3475	128.993846250695	45.7475579110319	245.240761331412	188.315641289728	160.769381586324	189.082901295066	2642.04499971796	3385.53393426923	-0.357762413684573	0.58008635948429	0.959112210616684	H2-Eb1	17	34305877	34316199	+	1184	protein_coding	histocompatibility 2, class II antigen E beta [Source:MGI Symbol;Acc:MGI:95901]	-
ENSMUSG00000025860	3345	3204	3032	2403	2921	3120	22.2576897706739	19.8566649485954	20.6245998410565	16.7455554784994	17.6281952182844	21.2275380705711	3156.45101283912	2797.3488795725	0.174246448652042	0.325504324358997	0.907254242178736	Xiap	X	42059679	42109656	+	9469	protein_coding	X-linked inhibitor of apoptosis [Source:MGI Symbol;Acc:MGI:107572]	-
ENSMUSG00000039100	3749	3136	3043	2472	2681	2944	25.7480760953399	20.0601989164171	21.3650378855602	17.780322533468	16.7000775967309	20.6741765581682	3274.26000209285	2688.425158651	0.284440453688426	0.131937791829793	0.8055416278871	March6	15	31455891	31531053	-	9174	protein_coding	membrane-associated ring finger (C3HC4) 6 [Source:MGI Symbol;Acc:MGI:2442773]	-
ENSMUSG00000005442	2483	2519	2146	4661	4771	1443	15.1977968503522	14.3602473497401	13.4278352591653	29.8775404584035	26.4853467743697	9.03090592291482	2351.08126005426	3576.66572247114	-0.605311048153215	0.0904018954401844	0.741515052263165	Cic	7	25267704	25294159	+	10294	protein_coding	capicua transcriptional repressor [Source:MGI Symbol;Acc:MGI:1918972]	HMG
ENSMUSG00000031133	2857	2482	3016	3146	3604	2880	21.0489592588531	17.0314648240088	22.7155938873412	24.2739766719685	24.0822744255195	21.6957139659896	2762.4885479927	3183.06622231552	-0.204562144864097	0.268124464704637	0.895278809868714	Arhgef6	X	57231485	57338729	-	8552	protein_coding	Rac/Cdc42 guanine nucleotide exchange factor (GEF) 6 [Source:MGI Symbol;Acc:MGI:1920591]	-
ENSMUSG00000064210	2801	3123	2538	3379	3606	2522	14.3844089535092	14.9375968706626	13.3242539679832	18.1730963637654	16.79565583659	13.2429599838707	2780.01906390065	3142.81908023492	-0.176943588614862	0.349877710515115	0.911510661797844	Ano6	15	95790843	95974751	+	12269	protein_coding	anoctamin 6 [Source:MGI Symbol;Acc:MGI:2145890]	-
ENSMUSG00000053436	2858	2693	2759	3307	3464	2887	41.1502985550526	36.1141133678085	40.6101728375547	49.8662586965948	45.235665183155	42.5029057034449	2740.65991976115	3199.40080358078	-0.223305459459529	0.181705675522742	0.839475245675349	Mapk14	17	28691329	28748406	+	4376	protein_coding	mitogen-activated protein kinase 14 [Source:MGI Symbol;Acc:MGI:1346865]	-
ENSMUSG00000042079	2868	3288	3045	2448	2965	3342	59.3054727367555	63.3253022855665	64.3687823050318	53.0137912192722	55.60740830577	70.6615471715954	3027.40617272045	2902.47582277182	0.0608355801121187	0.742686809562647	0.977379229731909	Hnrnpf	6	117900324	117925622	+	3047	protein_coding	heterogeneous nuclear ribonucleoprotein F [Source:MGI Symbol;Acc:MGI:2138741]	-
ENSMUSG00000037458	3839	2953	3285	2177	2336	3364	38.6642376385071	27.7003096481076	33.8219843733634	22.9620994274798	21.3381374981963	34.6424339853823	3330.14958352717	2624.01440893478	0.343850794330804	0.157570583569504	0.826578065335784	Azin1	15	38487427	38519266	-	6256	protein_coding	antizyme inhibitor 1 [Source:MGI Symbol;Acc:MGI:1859169]	-
ENSMUSG00000041459	2853	3330	2869	2486	3106	3294	23.0578081068392	25.066305015015	23.7038651884031	21.0416212010734	22.767221451934	27.2208019242217	2975.24773122419	2942.17927121976	0.0161612742036037	0.927452395881777	0.99044564401359	Tardbp	4	148612382	148627019	-	7796	protein_coding	TAR DNA binding protein [Source:MGI Symbol;Acc:MGI:2387629]	-
ENSMUSG00000025278	1407	3732	2520	3092	4710	2463	9.63804104632434	23.8103701439148	17.6468659318831	22.1817590862818	29.2622632362405	17.2512336617895	2497.0763624418	3357.2046105225	-0.427015858252966	0.18475020205697	0.839475245675349	Flnb	14	7817957	7951588	+	9198	protein_coding	filamin, beta [Source:MGI Symbol;Acc:MGI:2446089]	-
ENSMUSG00000025613	2758	3201	3220	2319	2886	3521	56.2736453876536	60.8311881879755	67.1643831921705	49.5533889432368	53.4071552819124	73.4577944071788	3023.34522792112	2894.53415810593	0.06283558513374	0.765637503394455	0.979918487250452	Cct8	16	87483326	87495873	-	3088	protein_coding	chaperonin containing Tcp1, subunit 8 (theta) [Source:MGI Symbol;Acc:MGI:107183]	-
ENSMUSG00000060373	2806	3075	3270	2691	2769	3287	40.9063738839879	41.7520952396253	48.7330329315111	41.0845788405521	36.611591171657	48.9963910874827	3017.23890820482	2909.33369929611	0.0525982718589629	0.782531295937547	0.981074303629079	Hnrnpc	14	52073377	52104028	-	4322	protein_coding	heterogeneous nuclear ribonucleoprotein C [Source:MGI Symbol;Acc:MGI:107795]	-
ENSMUSG00000041870	3176	2876	2691	3224	3293	2636	33.4464146999814	28.209006819017	28.9704436257473	35.5570673572859	31.4523528211097	28.384127831327	2880.90427325771	3032.46407262969	-0.0739665326887478	0.680614953181378	0.973274341603194	Ankrd13a	5	114774677	114806200	+	5983	protein_coding	ankyrin repeat domain 13a [Source:MGI Symbol;Acc:MGI:1915670]	-
ENSMUSG00000022141	3080	2909	2863	2855	3247	2919	20.5944218625646	18.1164227751004	19.5700802976634	19.9924871528287	19.6912600839301	19.9569447428654	2917.91936376826	2985.99808065835	-0.0333073107397099	0.830639415035516	0.986317801911325	Nipbl	15	8290617	8444463	-	9423	protein_coding	NIPBL cohesin loading factor [Source:MGI Symbol;Acc:MGI:1913976]	-
ENSMUSG00000073725	3422	3201	2991	2317	2668	3251	36.1761066055008	31.5179042155148	32.3244098000433	25.6524989318186	25.5811448244787	35.1414648418013	3167.26142582872	2735.22165132973	0.211624421148455	0.288165249441514	0.896588697398914	Lmbrd1	1	24678630	24766301	+	5960	protein_coding	LMBR1 domain containing 1 [Source:MGI Symbol;Acc:MGI:1915671]	-
ENSMUSG00000031422	2854	3433	3039	2368	2699	3424	57.3593872076928	64.2619907379721	62.4386645357333	49.8418388906153	49.1978076622403	70.3631642905344	3065.87696548669	2821.73234696465	0.119800987882763	0.55886551257103	0.954702158075066	Morf4l2	X	136732942	136743690	-	3135	protein_coding	mortality factor 4 like 2 [Source:MGI Symbol;Acc:MGI:1927167]	-
ENSMUSG00000024294	3719	3266	2906	2173	2748	3002	22.5983839562829	18.4840537553984	18.0517448406684	13.8284261907765	15.1446857013278	18.6518951054392	3257.86535701222	2623.79310456193	0.312274000494781	0.116464580031209	0.785953565493237	Mib1	18	10725548	10818704	+	10369	protein_coding	mindbomb E3 ubiquitin protein ligase 1 [Source:MGI Symbol;Acc:MGI:2443157]	-
ENSMUSG00000013663	2755	3228	3360	2339	2977	3133	15.0850783237577	16.4622552001824	18.8077834177991	13.4127556519923	14.7841762874909	17.5407206756928	3078.67171301825	2796.36362455709	0.138735297753054	0.466655411366675	0.939153451334351	Pten	19	32757497	32826160	+	11507	protein_coding	phosphatase and tensin homolog [Source:MGI Symbol;Acc:MGI:109583]	-
ENSMUSG00000015165	2716	2826	2822	3406	3408	2570	28.7463005810085	27.8582731231021	30.5338506901018	37.7536256506912	32.7147883123238	27.8129075210361	2756.15250721499	3108.59775700353	-0.17361166155747	0.3469116105261	0.911140394941104	Hnrnpl	7	28808541	28822266	+	5953	protein_coding	heterogeneous nuclear ribonucleoprotein L [Source:MGI Symbol;Acc:MGI:104816]	-
ENSMUSG00000060216	2528	2216	2468	4138	4095	2279	55.9864432553433	45.7093875452829	55.8757461116308	95.9749997695642	82.2530567073922	51.6073079919509	2381.86866713394	3474.21574344361	-0.544646597719616	0.0302529310443259	0.565601216523803	Arrb2	11	70432635	70440828	+	2845	protein_coding	arrestin, beta 2 [Source:MGI Symbol;Acc:MGI:99474]	-
ENSMUSG00000037416	3413	2741	3051	2519	3064	2933	9.80899207736166	7.33714274862145	8.96401706186837	7.5819006232871	7.98673340444329	8.61908631821761	3041.35447940689	2817.42641470491	0.11025946945028	0.551284479064647	0.953013823622364	Dmxl1	18	49832670	49965473	+	21923	protein_coding	Dmx-like 1 [Source:MGI Symbol;Acc:MGI:2443926]	-
ENSMUSG00000041926	2741	2619	2507	3458	3801	2577	24.7530313513978	22.0284881769999	23.1444072026649	32.7043988101681	31.1321817739518	23.7955006440963	2592.1767632049	3248.54964804004	-0.325683476487418	0.088902748109355	0.739825237178829	Rnpep	1	135262712	135284084	-	6977	protein_coding	arginyl aminopeptidase (aminopeptidase B) [Source:MGI Symbol;Acc:MGI:2384902]	-
ENSMUSG00000034290	3241	3116	2815	2722	2960	2849	37.9141008796662	33.9507221872762	33.6645257581909	33.3481445983188	31.4055043961163	34.0780904383033	3019.93271460893	2828.26726856054	0.094638547552579	0.552043344578328	0.953544314292994	Nek9	12	85299514	85339362	-	5386	protein_coding	NIMA (never in mitosis gene a)-related expressed kinase 9 [Source:MGI Symbol;Acc:MGI:2387995]	-
ENSMUSG00000034116	3040	2505	3015	3061	3228	2843	51.9362693609034	39.8597650778865	52.657089984786	54.7674248964048	50.0176202104446	49.6632456065276	2830.58050720043	3026.43728066264	-0.0965865574438885	0.603788251493091	0.964159488526025	Vav1	17	57279100	57328031	+	3688	protein_coding	vav 1 oncogene [Source:MGI Symbol;Acc:MGI:98923]	-
ENSMUSG00000054387	3217	3244	2686	2586	3038	2917	13.6973362517314	12.8645837758705	11.6913169961879	11.5312238165544	11.7318136902675	12.6993811243014	3007.66092683263	2827.54532077796	0.0891256911210686	0.585540676562554	0.960090125768849	Mdm4	1	132959484	133030561	-	14798	protein_coding	transformed mouse 3T3 cell double minute 4 [Source:MGI Symbol;Acc:MGI:107934]	-
ENSMUSG00000040940	2563	2550	2535	4073	3816	2113	20.8854982402217	19.3538001440717	21.1176977174381	34.7594158166629	28.2031054743219	17.6058421061229	2520.65607928944	3309.89370240029	-0.392999339634633	0.122775405437914	0.791358600774606	Arhgef1	7	24902912	24926594	+	7732	protein_coding	Rho guanine nucleotide exchange factor (GEF) 1 [Source:MGI Symbol;Acc:MGI:1353510]	-
ENSMUSG00000029455	2753	2160	2259	4307	4383	1785	33.8388572924469	24.7282319786218	28.3856000802678	55.4429300808308	48.8622295575422	22.4341061039106	2368.2049255831	3451.81449400505	-0.543610268433868	0.0809455107744786	0.714425201382427	Aldh2	5	121566027	121593824	-	5126	protein_coding	aldehyde dehydrogenase 2, mitochondrial [Source:MGI Symbol;Acc:MGI:99600]	-
ENSMUSG00000015355	3426	2443	2972	2808	3007	2990	181.548883893674	120.575627094843	161.000565396032	155.835052984707	144.521341565474	162.008755038389	2925.75402376481	2920.95324964465	0.00232272899547629	0.990967589785756	0.998625090614425	Cd48	1	171682009	171705258	+	1189	protein_coding	CD48 antigen [Source:MGI Symbol;Acc:MGI:88339]	-
ENSMUSG00000034247	3299	2326	2535	3613	3862	1997	34.8290461225514	22.8717193261234	27.359590943571	39.9474490259617	36.9797410665689	21.5575003279513	2697.20323503877	3122.87929266343	-0.211481806884738	0.436577347179104	0.933695707533235	Plekhm1	11	103364275	103412687	-	5968	protein_coding	pleckstrin homology domain containing, family M (with RUN domain) member 1 [Source:MGI Symbol;Acc:MGI:2443207]	-
ENSMUSG00000020100	3494	2418	2411	3458	3618	2217	37.7350174533882	24.3224762885829	26.6189693572954	39.1118598729076	35.4390889426806	24.4820860068936	2748.73230724505	3069.75822881384	-0.159410433980214	0.527786442852666	0.949671146862592	Slc29a3	10	60712072	60752794	-	5834	protein_coding	solute carrier family 29 (nucleoside transporters), member 3 [Source:MGI Symbol;Acc:MGI:1918529]	-
ENSMUSG00000021660	2552	2905	3123	2792	2914	3324	92.463252758029	98.0312344899731	115.673227380241	105.941406908688	95.7569657962374	123.143242277383	2828.89373500719	3001.43472217139	-0.0853720531868209	0.65210410899714	0.972389561763809	Btf3	13	98309896	98317006	-	1739	protein_coding	basic transcription factor 3 [Source:MGI Symbol;Acc:MGI:1202875]	-
ENSMUSG00000057561	3275	3321	3254	2083	2181	3480	71.6733524746878	67.6932129474517	72.800830621594	47.7416593031392	43.290680393388	77.8729684681768	3245.47277650538	2583.70319699264	0.329073167485458	0.182913597050604	0.839475245675349	Eif1a	18	46597704	46610225	+	2879	protein_coding	eukaryotic translation initiation factor 1A [Source:MGI Symbol;Acc:MGI:95298]	-
ENSMUSG00000056234	3647	2000	2857	3246	3080	2739	24.5366947985495	12.5325697655193	19.6500160470874	22.8712888043223	18.7941784305654	18.8422777573091	2822.25437560054	3010.76188241289	-0.0933289307676616	0.718206287231425	0.976161710372367	Ncoa4	14	32159865	32179855	+	9365	protein_coding	nuclear receptor coactivator 4 [Source:MGI Symbol;Acc:MGI:1350932]	-
ENSMUSG00000021306	4004	4209	2550	2248	2347	2200	50.1949081524532	49.1444363539452	32.6797064586156	29.5137046433574	26.6852340499707	28.2000155332351	3525.46778159966	2253.80952030404	0.645551179769865	0.0027114573727382	0.214584455498462	Gpr137b	13	13357620	13394014	-	5026	protein_coding	G protein-coupled receptor 137B [Source:MGI Symbol;Acc:MGI:1891463]	-
ENSMUSG00000026317	3451	2803	2896	2836	2862	2669	28.5875355416168	21.6264230172896	24.5246426040465	24.6036652539945	21.5027358198255	22.6069203242019	3020.36163835939	2776.86599381686	0.121269967706775	0.50823605296023	0.947377521773515	Cln8	8	14881335	14901720	+	7606	protein_coding	ceroid-lipofuscinosis, neuronal 8 [Source:MGI Symbol;Acc:MGI:1349447]	-
ENSMUSG00000029050	2904	3101	2545	3272	3485	2209	32.8968039654863	32.7181469492564	29.4725187626295	38.8179158850175	35.80570331685	25.5866767396226	2810.03632951937	2961.42670683018	-0.0757055138847722	0.717140004227938	0.976161710372367	Ski	4	155154075	155222592	-	5562	protein_coding	ski sarcoma viral oncogene homolog (avian) [Source:MGI Symbol;Acc:MGI:98310]	-
ENSMUSG00000039852	2571	3136	2732	3168	3350	2548	18.9951603605747	21.5797683934346	20.6345001992908	24.5125157308292	22.4480192580865	19.2486990727049	2773.46812462259	3000.01492197683	-0.113244726702045	0.522294906510726	0.949428770088616	Rere	4	150281646	150621966	+	8528	protein_coding	arginine glutamic acid dipeptide (RE) repeats [Source:MGI Symbol;Acc:MGI:2683486]	zf-GATA
ENSMUSG00000029076	3097	2706	2844	2826	3313	2687	31.9104422615402	25.9686425103159	29.9566731794777	30.4947867222406	30.9603160506121	28.3087280290044	2853.81275077686	2916.45647371597	-0.0314218654384669	0.853038020817257	0.987380398662787	Sdf4	4	155992872	156013610	+	6115	protein_coding	stromal cell derived factor 4 [Source:MGI Symbol;Acc:MGI:108079]	-
ENSMUSG00000052310	3018	3624	2708	2739	3035	2340	80.4377367633874	89.9619030150626	73.7839053485276	76.4529881145059	73.3654581770133	63.7701643370045	3067.05473330846	2682.76864793792	0.193182643552175	0.274682355858098	0.896588697398914	Slc39a1	3	90248172	90253612	+	2364	protein_coding	solute carrier family 39 (zinc transporter), member 1 [Source:MGI Symbol;Acc:MGI:1353474]	-
ENSMUSG00000005566	2447	3452	2582	2941	3346	2688	37.079815428183	48.7196566532363	39.9974407411847	46.6724332932602	45.9856005504577	41.6479788635562	2779.15089532942	2967.13700748685	-0.0943543103882897	0.606164316619606	0.964159488526025	Trim28	7	12999114	13031035	+	4158	protein_coding	tripartite motif-containing 28 [Source:MGI Symbol;Acc:MGI:109274]	-
ENSMUSG00000014353	3175	3473	2749	2420	2504	3126	23.8292903221906	24.2773902657087	21.0918410638029	19.0214915928597	17.0448834119576	23.9892916371728	3086.56321627787	2678.7510363186	0.204575034681528	0.297431988020516	0.899052818526522	Tmem87b	2	128818118	128854261	+	8395	protein_coding	transmembrane protein 87B [Source:MGI Symbol;Acc:MGI:1919727]	-
ENSMUSG00000039497	2603	2372	2999	2810	3480	3169	32.9331221287809	27.9513802817166	38.7889098179656	37.2329014903399	39.9328504855666	40.9960531401931	2637.34125513492	3126.5409345032	-0.245605381459449	0.193121833958343	0.839475245675349	Dse	10	34151393	34207715	-	4980	protein_coding	dermatan sulfate epimerase [Source:MGI Symbol;Acc:MGI:2443455]	-
ENSMUSG00000000420	2973	3289	2908	2415	2928	2916	33.9408406277807	34.9720746189614	33.9386418507327	28.8739795912968	30.3173396492503	34.0389595325434	3015.98324456325	2733.85222937481	0.141716812641358	0.37938664628196	0.919780484363165	Galnt1	18	24205344	24286818	+	5519	protein_coding	polypeptide N-acetylgalactosaminyltransferase 1 [Source:MGI Symbol;Acc:MGI:894693]	-
ENSMUSG00000030591	2889	2950	2800	3022	3110	2643	59.5442984063001	56.6297304170037	58.9960647117585	65.2302323414973	58.1360286501263	55.6994459718552	2845.20170323853	2908.47623679623	-0.031706516817824	0.844009325674222	0.987216628199341	Psmd8	7	29174188	29180701	-	3057	protein_coding	proteasome (prosome, macropain) 26S subunit, non-ATPase, 8 [Source:MGI Symbol;Acc:MGI:1888669]	-
ENSMUSG00000034652	2842	2479	2927	3297	3139	2719	37.7934985550309	30.704313191461	39.7912989714162	45.9170305911605	37.8596565805376	36.9711791581064	2726.07313601616	3039.71020216823	-0.157131217767368	0.414274801568317	0.92726816648186	Cd300a	11	114890041	114904654	+	4738	protein_coding	CD300A molecule [Source:MGI Symbol;Acc:MGI:2443411]	-
ENSMUSG00000033671	2964	2847	2854	2711	3089	2930	11.3046269593182	10.1133570713253	11.1276735532094	10.8285268752801	10.6853382915619	11.4263290982065	2856.67446828395	2891.30467543428	-0.0174079156087293	0.91168065205704	0.99044564401359	Cep350	1	155844964	155973255	-	16520	protein_coding	centrosomal protein 350 [Source:MGI Symbol;Acc:MGI:1921331]	-
ENSMUSG00000040296	2222	1322	2949	3835	4153	2905	19.858343422802	11.0042451034826	26.9430096256596	35.8943551416148	33.66303162026	26.5464328042208	2165.29301982371	3599.87503524977	-0.733519974860358	0.0154358613434549	0.462573812700416	Ddx58	4	40203773	40239828	-	7050	protein_coding	DEAD (Asp-Glu-Ala-Asp) box polypeptide 58 [Source:MGI Symbol;Acc:MGI:2442858]	-
ENSMUSG00000001441	3182	3942	2679	2208	2683	2692	27.8223619929474	32.1026052939783	23.9463268782999	20.2187692306401	21.276825207395	24.0674428231869	3211.18452021065	2510.21535373567	0.355381291507754	0.060291287792544	0.665087517745397	Npepps	11	97205842	97280638	-	7206	protein_coding	aminopeptidase puromycin sensitive [Source:MGI Symbol;Acc:MGI:1101358]	-
ENSMUSG00000002812	3063	2377	2616	3188	3466	2668	38.299289540102	27.6823362954126	33.4390424020625	41.7468641363906	39.3065214156709	34.1106989022773	2661.8200719245	3083.32338737495	-0.212151680171073	0.280394253474639	0.896588697398914	Flii	11	60714123	60727263	-	5039	protein_coding	flightless I actin binding protein [Source:MGI Symbol;Acc:MGI:1342286]	-
ENSMUSG00000031311	2581	2483	2665	3369	3718	2556	37.1704677730205	33.3055476417944	39.2355375167795	50.8127684963788	48.5636967989869	37.638468441249	2550.28125735368	3184.95735543834	-0.32069898400229	0.094859393925382	0.748129822145195	Nono	X	101429318	101448591	+	4375	protein_coding	non-POU-domain-containing, octamer binding protein [Source:MGI Symbol;Acc:MGI:1855692]	-
ENSMUSG00000028136	3823	3507	2744	2177	2590	2528	34.9804473342037	29.8872987293267	25.6671435415871	20.8612974177045	21.4937976826601	23.6515279328981	3312.38381672226	2414.97251375129	0.455889075567888	0.0152458939849376	0.460209060723195	Snx27	3	94497544	94582716	-	6886	protein_coding	sorting nexin family member 27 [Source:MGI Symbol;Acc:MGI:1923992]	-
ENSMUSG00000075705	3023	3514	2544	3224	2753	2304	151.406871370938	163.92267516346	130.25575381327	169.108055642799	125.056416905617	117.991571279582	2978.30489821723	2754.86279104132	0.112649712452517	0.591707229554672	0.961364274550667	Msrb1	17	24736642	24742778	+	1258	protein_coding	methionine sulfoxide reductase B1 [Source:MGI Symbol;Acc:MGI:1351642]	-
ENSMUSG00000033379	3142	3431	2772	2809	2863	2337	96.5225083926106	98.16868524997	87.053856716532	90.3724347685786	79.7693583284411	73.4077990447415	3070.29153317611	2654.05993719583	0.210250369645035	0.222121498448522	0.864950876889909	Atp6v0b	4	117884326	117887333	-	2051	protein_coding	ATPase, H+ transporting, lysosomal V0 subunit B [Source:MGI Symbol;Acc:MGI:1890510]	-
ENSMUSG00000014077	2752	3526	2909	2437	2694	3032	49.555580333205	59.1365905832402	53.5500930079581	45.9580391592466	43.9981139156688	55.8257293133571	3016.2379488277	2710.22380528373	0.154452481949069	0.399513298871201	0.923311564073041	Chp1	2	119547697	119587027	+	3499	protein_coding	calcineurin-like EF hand protein 1 [Source:MGI Symbol;Acc:MGI:1927185]	-
ENSMUSG00000079426	2719	2377	2936	2955	3493	2842	73.8111796830411	60.0996521295062	81.478187881272	84.0102445475694	86.0010702872199	78.8856637568158	2656.17301062912	3069.3924783257	-0.20873394629574	0.258769704699276	0.889209688390814	Arpc4	6	113378115	113390448	+	2321	protein_coding	actin related protein 2/3 complex, subunit 4 [Source:MGI Symbol;Acc:MGI:1915339]	-
ENSMUSG00000035778	3274	3534	2622	2361	2811	2719	43.806450388496	44.0408580408099	35.8644725053942	33.0839381909774	34.1124228196154	37.1988632089845	3095.26194902526	2611.96276333115	0.244989621377885	0.160947678093578	0.829385151728739	Ggta1	2	35400179	35463231	-	4709	protein_coding	glycoprotein galactosyltransferase alpha 1, 3 [Source:MGI Symbol;Acc:MGI:95704]	-
ENSMUSG00000002103	2999	2357	2568	3140	3416	2820	36.4361123601772	26.6713492931051	31.8950257911159	39.9527833068735	37.6413993659046	35.0320657151695	2617.73179750567	3103.34307626896	-0.245577704796374	0.191670976564782	0.839475245675349	Acp2	2	91202885	91214098	+	5186	protein_coding	acid phosphatase 2, lysosomal [Source:MGI Symbol;Acc:MGI:87882]	-
ENSMUSG00000028149	2866	2721	2964	2445	3163	3123	23.8891072414998	21.1242896308357	25.2565661821234	21.3434402315793	23.911964511647	26.6168581349586	2822.22561942799	2886.5781737195	-0.0326081499428273	0.855303480614183	0.987380398662787	Rap1gds1	3	138925902	139075201	-	7559	protein_coding	RAP1, GTP-GDP dissociation stimulator 1 [Source:MGI Symbol;Acc:MGI:2385189]	-
ENSMUSG00000053907	2549	3199	2959	2653	3167	2723	35.8012875302312	41.847824700984	42.4860295290713	39.023649734824	40.3430942683233	39.1054711815262	2863.43278977876	2823.79677309094	0.0200997912281149	0.902344778774074	0.99044564401359	Mat2a	6	72432799	72439558	-	4486	protein_coding	methionine adenosyltransferase II, alpha [Source:MGI Symbol;Acc:MGI:2443731]	-
ENSMUSG00000031400	2843	2217	2655	3299	3557	2662	58.1586373535503	42.2408738065769	55.5231707887651	70.6775527155826	65.9953839101226	55.6809306703727	2551.62983890523	3147.8157076747	-0.303028263531099	0.135314164649343	0.811309464419677	G6pdx	X	74409483	74429194	-	3080	protein_coding	glucose-6-phosphate dehydrogenase X-linked [Source:MGI Symbol;Acc:MGI:105979]	-
ENSMUSG00000040054	2981	3170	2482	2874	3277	2444	17.5045251245395	17.3371400399562	14.8991847657697	17.6740852712328	17.4524792499594	14.6740714904337	2835.76725431039	2839.17570856928	-0.00172514096364212	0.992206646782169	0.998888538663482	Baz2a	10	128091577	128129303	+	10730	protein_coding	bromodomain adjacent to zinc finger domain, 2A [Source:MGI Symbol;Acc:MGI:2151152]	MBD
ENSMUSG00000036093	3406	3210	3112	2043	2682	2759	39.674890930969	34.8261902284732	37.0580922068911	24.9230557722714	28.3349338433072	32.8612341547958	3206.12114529351	2474.99740285621	0.37336041179137	0.0405967756444824	0.606207909585646	Arl5a	2	52397951	52424901	-	5409	protein_coding	ADP-ribosylation factor-like 5A [Source:MGI Symbol;Acc:MGI:1922673]	-
ENSMUSG00000028759	3112	3028	2764	2461	2974	2843	23.2512104657054	21.0713173251618	21.111368628056	19.2565914971086	20.1529800405595	21.7192042922891	2931.85536596699	2738.95854045799	0.0981711118432144	0.540396859023852	0.951461553486342	Hp1bp3	4	138216296	138244683	+	8433	protein_coding	heterochromatin protein 1, binding protein 3 [Source:MGI Symbol;Acc:MGI:109369]	-
ENSMUSG00000024900	3125	2712	2613	3176	2841	2706	45.7898947662494	37.0117096507311	39.1409538330323	48.7373534522827	37.7557575904092	40.542309773523	2786.00195536896	2902.35776478846	-0.0589603503704906	0.755836534218828	0.977379229731909	Cpt1a	19	3323301	3385732	+	4300	protein_coding	carnitine palmitoyltransferase 1a, liver [Source:MGI Symbol;Acc:MGI:1098296]	-
ENSMUSG00000038664	3282	2777	2553	2702	3465	2389	7.52944327268477	5.93376040501753	5.98752686582276	6.49189457383427	7.20974425165766	5.60404366227069	2838.29392283689	2817.12818747962	0.0106865397100912	0.956140639924551	0.994143272576322	Herc1	9	66350450	66508775	+	27464	protein_coding	HECT and RLD domain containing E3 ubiquitin protein ligase family member 1 [Source:MGI Symbol;Acc:MGI:2384589]	-
ENSMUSG00000032423	2991	3396	3084	2066	2731	2899	15.3251706544923	16.20639521186	16.1538351670192	11.0861576024714	12.6912073005118	15.1879162369626	3115.60413704723	2545.86075591279	0.291356881876462	0.11582410368036	0.785218535114875	Syncrip	9	88447009	88482574	-	12297	protein_coding	synaptotagmin binding, cytoplasmic RNA interacting protein [Source:MGI Symbol;Acc:MGI:1891690]	-
ENSMUSG00000021665	3278	2339	3077	2637	2907	2929	108.361281458668	72.0153776449928	103.983648281362	91.292928292661	87.1570548359806	99.0023780089541	2879.715146922	2809.75841623137	0.0354159232252055	0.86641644727702	0.987760371382342	Hexb	13	97176331	97198357	-	1906	protein_coding	hexosaminidase B [Source:MGI Symbol;Acc:MGI:96074]	-
ENSMUSG00000029338	3409	3736	2523	2271	2775	2438	32.2750572097981	32.9440299948064	24.4190993273351	22.5174381521997	23.8284250578723	23.6012384355411	3169.55856636891	2473.29228525316	0.357889802816741	0.0563530164114667	0.657567284894222	Antxr2	5	97882783	98031043	-	6655	protein_coding	anthrax toxin receptor 2 [Source:MGI Symbol;Acc:MGI:1919164]	-
ENSMUSG00000057236	2819	3156	2949	2372	2532	3296	20.3129503161224	21.1809172023961	21.7232637077882	17.9000580704748	16.5475599556834	24.2843344277037	2936.99084086283	2728.61490353745	0.106262133260705	0.600050908954909	0.964159488526025	Rbbp4	4	129307100	129335370	-	8744	protein_coding	retinoblastoma binding protein 4, chromatin remodeling factor [Source:MGI Symbol;Acc:MGI:1194912]	-
ENSMUSG00000037373	2947	3013	3034	2633	2918	2577	41.4837623211717	39.5027172998624	43.660222970569	38.8159916174396	37.2542324986183	37.0914226974665	2964.34352964017	2691.20633406708	0.139438989986332	0.365495006370259	0.916527783171783	Ctbp1	5	33247723	33274994	-	4476	protein_coding	C-terminal binding protein 1 [Source:MGI Symbol;Acc:MGI:1201685]	-
ENSMUSG00000006281	3267	2241	2502	3225	3430	2457	21.5137465105601	13.7448057602953	16.8432769387266	22.2412123442913	20.4858205597969	16.543718845873	2648.69405637691	3013.13965860227	-0.186058815357974	0.411550711758749	0.927142414661228	Tep1	14	50824059	50870560	-	9568	protein_coding	telomerase associated protein 1 [Source:MGI Symbol;Acc:MGI:109573]	-
ENSMUSG00000068747	3988	3970	2650	2309	2192	2011	33.1974498680217	30.7800923464612	22.5511046011547	20.1296086591802	16.5494077155504	17.116805522457	3479.81436568841	2163.43928561261	0.685808591435368	0.00109147917695574	0.128240407298631	Sort1	3	108284082	108361511	+	7569	protein_coding	sortilin 1 [Source:MGI Symbol;Acc:MGI:1338015]	-
ENSMUSG00000029571	3106	3451	3012	2195	2755	2588	28.2353796690381	29.2191095954739	27.9910712280965	20.897220722262	22.7146534467387	24.055673695601	3146.61103373325	2491.91943395172	0.336531464479523	0.0332824614959149	0.573154538011671	Tmem106b	6	13069759	13089269	+	6931	protein_coding	transmembrane protein 106B [Source:MGI Symbol;Acc:MGI:1919150]	-
ENSMUSG00000006676	2859	3127	2550	3136	2928	2464	25.5585575159065	26.0363381154749	23.3042288111524	29.3602711951325	23.7402663910631	22.522881872651	2804.78964719786	2831.91273012295	-0.013776030394882	0.939870253900117	0.992403266015655	Usp19	9	108490602	108502337	+	7048	protein_coding	ubiquitin specific peptidase 19 [Source:MGI Symbol;Acc:MGI:1918722]	-
ENSMUSG00000028163	2898	2487	2982	2771	2757	3156	15.1392075520143	12.1006969541961	15.9251954947679	15.1601365286385	13.0627272706596	16.8578749534203	2766.13727011459	2888.89662309058	-0.0626373361332565	0.750270356233117	0.977379229731909	Nfkb1	3	135584655	135691547	-	12061	protein_coding	nuclear factor of kappa light polypeptide gene enhancer in B cells 1, p105 [Source:MGI Symbol;Acc:MGI:97312]	RHD
ENSMUSG00000056342	2928	3211	2704	2373	3013	2812	9.99751743027126	10.2115399503462	9.43843862793658	8.48556296969432	9.33066421923731	9.81742259038815	2906.78332674202	2709.33614131795	0.101480340715039	0.527614721994548	0.949671146862592	Usp34	11	23306895	23490560	+	18453	protein_coding	ubiquitin specific peptidase 34 [Source:MGI Symbol;Acc:MGI:109473]	-
ENSMUSG00000033417	3166	2830	3098	2405	2793	2729	34.4524749910198	28.6830802994015	34.4638110359162	27.4085727545745	27.5659384989386	30.3650585533944	3002.5014175593	2625.34675135483	0.193608023448197	0.258077222989921	0.888462231990063	Cacul1	19	60524696	60581023	-	5790	protein_coding	CDK2 associated, cullin domain 1 [Source:MGI Symbol;Acc:MGI:1926082]	-
ENSMUSG00000025498	2308	789	2941	4092	3746	3143	38.5116297981496	12.2620458168532	50.1676190083923	71.5078208722617	56.6912715849256	53.6242889269711	2025.15615154399	3647.8701871069	-0.849125085688688	0.0302764501339392	0.565601216523803	Irf7	7	141262706	141266481	-	3776	protein_coding	interferon regulatory factor 7 [Source:MGI Symbol;Acc:MGI:1859212]	IRF
ENSMUSG00000028760	2484	2301	2466	3527	3797	2443	14.1470783397563	12.2056699801255	14.3575590315725	21.0369343392089	19.6131836836937	14.2265536359982	2392.95732137895	3225.65811369105	-0.430874057929073	0.0386673310976865	0.602657974679657	Eif4g3	4	137993022	138208508	+	11063	protein_coding	eukaryotic translation initiation factor 4 gamma, 3 [Source:MGI Symbol;Acc:MGI:1923935]	-
ENSMUSG00000022788	3529	1918	3141	2713	2768	2936	12.6934596766004	6.42549795650343	11.5496455732125	10.2197428442486	9.02997954888749	10.798053434161	2854.37734659686	2796.59592124473	0.0294489498472455	0.911090502388159	0.99044564401359	Fgd4	16	16416917	16600549	-	17517	protein_coding	FYVE, RhoGEF and PH domain containing 4 [Source:MGI Symbol;Acc:MGI:2183747]	-
ENSMUSG00000021969	2990	3268	2973	2133	2659	2979	26.1182055515172	26.5878997512242	26.5484657308378	19.5130351740801	21.0660357104583	26.6074786289054	3037.37148390506	2574.8736878236	0.238351217162533	0.200278619795332	0.847383833449834	Zdhhc20	14	57832703	57890276	-	7213	protein_coding	zinc finger, DHHC domain containing 20 [Source:MGI Symbol;Acc:MGI:1923215]	-
ENSMUSG00000045932	1532	381	3002	3884	4536	3644	24.5802300595585	5.69353495548862	49.2391148651446	65.2631789187033	66.0073892223158	59.781473862447	1659.03689436448	3986.30243182003	-1.26475608632213	0.108843329268309	0.773343830799422	Ifit2	19	34550694	34576419	+	3927	protein_coding	interferon-induced protein with tetratricopeptide repeats 2 [Source:MGI Symbol;Acc:MGI:99449]	-
ENSMUSG00000027035	3064	2725	2658	2659	2884	2980	21.7524650014391	18.0183932790079	19.2906590660677	19.7696909272844	18.5698033733483	21.6320188808562	2785.03476885835	2827.94545171552	-0.0220392048558051	0.898144042429864	0.990049242796507	Cers6	2	68861441	69114282	+	8875	protein_coding	ceramide synthase 6 [Source:MGI Symbol;Acc:MGI:2442564]	Homeobox
ENSMUSG00000036833	3287	2517	2492	3187	2873	2613	27.6285571660894	19.7047783754496	21.413068722415	28.0544907512986	21.9021353778054	22.4573745753501	2738.02383797209	2884.09644481848	-0.0749520326113785	0.720050443888695	0.976161710372367	Pnpla7	2	24976033	25054057	+	7496	protein_coding	patatin-like phospholipase domain containing 7 [Source:MGI Symbol;Acc:MGI:2385325]	-
ENSMUSG00000054408	3252	3347	2789	1946	2376	3257	59.1166829731863	56.6689376173736	51.8299042575535	37.0479499864473	39.1740333613109	60.5394332836016	3086.74290856359	2518.54554245196	0.29356255607416	0.204066914806593	0.850563661601311	Spcs3	8	54520433	54529998	-	3466	protein_coding	signal peptidase complex subunit 3 homolog (S. cerevisiae) [Source:MGI Symbol;Acc:MGI:1923937]	-
ENSMUSG00000030201	2393	2481	2861	2768	3531	2912	11.0280500445928	10.6490932867903	13.4786457375351	13.3593073096325	14.7586311443933	13.7217174364313	2553.79809819223	3039.32969425325	-0.251243470477528	0.156676882428779	0.826321783054059	Lrp6	6	134446476	134566965	-	13672	protein_coding	low density lipoprotein receptor-related protein 6 [Source:MGI Symbol;Acc:MGI:1298218]	-
ENSMUSG00000022136	2905	3532	2886	2259	2695	2667	35.6030014688258	40.3172598712935	36.1583974012573	28.9946940992867	29.9565348914539	33.4213941939838	3061.45717234055	2523.18178101452	0.279039790437418	0.0918113960350539	0.744446232370726	Dnajc3	14	118937976	118981697	+	5141	protein_coding	DnaJ heat shock protein family (Hsp40) member C3 [Source:MGI Symbol;Acc:MGI:107373]	-
ENSMUSG00000064337	2651	2446	2994	2727	3344	2759	174.901863006126	150.304159046649	201.933733602316	188.422026559409	200.098258132695	186.121901092451	2674.77220724738	2915.80540294916	-0.124617048559797	0.494081191134791	0.943093038490575	mt-Rnr1	MT	70	1024	+	955	Mt_rRNA	mitochondrially encoded 12S rRNA [Source:MGI Symbol;Acc:MGI:102493]	-
ENSMUSG00000030704	2981	3450	3031	1871	2374	3198	50.3818547710055	54.3076622447163	52.3685420692899	33.1167559784531	36.3902653053176	55.2651949946336	3110.95543107069	2471.44785908711	0.332059406257476	0.149244107867391	0.820616752967202	Rab6a	7	100607410	100641268	+	3728	protein_coding	RAB6A, member RAS oncogene family [Source:MGI Symbol;Acc:MGI:894313]	-
ENSMUSG00000021036	3342	3008	2924	2262	2410	2953	25.9481261556274	21.7524021989586	23.2086187732121	18.3930597041339	16.9710584541778	23.4435876402189	3057.37313709226	2535.59811738263	0.270033061078841	0.169693582973532	0.831489991506148	Sptlc2	12	87305058	87388355	-	8115	protein_coding	serine palmitoyltransferase, long chain base subunit 2 [Source:MGI Symbol;Acc:MGI:108074]	-
ENSMUSG00000021669	3445	3512	2985	1983	2363	2601	26.3548754199062	25.023962826588	23.3447081161182	15.887526223887	16.3956181291631	20.3457247704188	3269.87742226144	2303.02172853091	0.505765389186115	0.00521036654047708	0.291513327982589	Col4a3bp	13	96542618	96640167	+	8236	protein_coding	collagen, type IV, alpha 3 (Goodpasture antigen) binding protein [Source:MGI Symbol;Acc:MGI:1915268]	-
ENSMUSG00000034602	2768	2792	2630	2767	3223	2701	12.4209875300234	11.669044379482	12.0647453538289	13.0035228136	13.1172464144948	12.3929784872606	2697.25116348524	2873.23719570438	-0.0912332707424217	0.548241316020207	0.952210438416698	Mon2	10	122992060	123076505	-	14041	protein_coding	MON2 homolog, regulator of endosome to Golgi trafficking [Source:MGI Symbol;Acc:MGI:1914324]	-
ENSMUSG00000030341	2460	3232	2551	2911	3194	2519	59.8212899220237	73.2018161405661	63.4166791669833	74.1352397866596	70.4446328100232	62.6339650290218	2704.29785099783	2852.61936696439	-0.0769669699110091	0.662541857429064	0.973274341603194	Tnfrsf1a	6	125349362	125362484	+	2591	protein_coding	tumor necrosis factor receptor superfamily, member 1a [Source:MGI Symbol;Acc:MGI:1314884]	-
ENSMUSG00000033306	2418	3540	2541	2133	3709	2526	6.91058117525321	9.42304740368939	7.42395469087997	6.3842657493713	9.61407356986349	7.38163716371801	2782.8495182385	2738.61846775708	0.0230307172496161	0.918423754859435	0.99044564401359	Lpp	16	24393507	24992578	+	22046	protein_coding	LIM domain containing preferred translocation partner in lipoma [Source:MGI Symbol;Acc:MGI:2441849]	-
ENSMUSG00000043263	2486	1058	2949	3388	3791	3189	44.159893279707	17.5042052119573	53.5517952807726	63.0277955147674	61.0763403937031	57.9218576217234	2171.35703964318	3430.45919715275	-0.659929310950672	0.0510482465310064	0.648481237637705	Ifi209	1	173630917	173647928	+	3547	protein_coding	interferon activated gene 209 [Source:MGI Symbol;Acc:MGI:2138243]	-
ENSMUSG00000036499	2843	3184	2749	2333	2988	2726	18.674791810773	19.4796794453408	18.4597587292145	16.0492770035704	17.8013047004372	18.3090509145371	2885.30969026169	2658.28385326054	0.118209039285846	0.455151747586632	0.937437215755935	Eea1	10	95940650	96045518	+	9592	protein_coding	early endosome antigen 1 [Source:MGI Symbol;Acc:MGI:2442192]	-
[truncated: 53,438 more rows]
